# Supplementary material for: Dopamine modulates subcortical responses to surprising sounds
Source: PLoS Biol. 2020 Jun 19;18(6):e3000744. doi: 10.1371/journal.pbio.3000744 (PMC7329133; doi:10.1371/journal.pbio.3000744)
Supplement: S1 Data — FRA, frequency response area; IC, inferior colliculus. (XLSX) [file pbio.3000744.s001.xlsx]

## Sheet: Fig 1A-B
Frequency response area
Control			Dopamine			Difference
Frequency (kHz)	Level (dB SPL)	Spikes	Frequency (kHz)	Level (dB SPL)	Spikes	Frequency (kHz)	Level (dB SPL)	Spikes
1	0	0	1	0	0	1	0	0
1	10	0	1	10	0	1	10	0
1	20	0	1	20	0	1	20	0
1	30	0	1	30	0	1	30	0
1	40	0	1	40	0	1	40	0
1	50	0	1	50	0.5	1	50	0.5
1	60	0	1	60	0	1	60	0
1	70	0	1	70	0	1	70	0
1.1487	0	0	1.1487	0	0	1.1487	0	0
1.1487	10	0	1.1487	10	0	1.1487	10	0
1.1487	20	0	1.1487	20	0	1.1487	20	0
1.1487	30	0	1.1487	30	0	1.1487	30	0
1.1487	40	0	1.1487	40	0	1.1487	40	0
1.1487	50	0	1.1487	50	0	1.1487	50	0
1.1487	60	0	1.1487	60	0	1.1487	60	0
1.1487	70	0	1.1487	70	0	1.1487	70	0
1.31951	0	0	1.31951	0	0	1.31951	0	0
1.31951	10	0	1.31951	10	0	1.31951	10	0
1.31951	20	0	1.31951	20	0	1.31951	20	0
1.31951	30	0	1.31951	30	0	1.31951	30	0
1.31951	40	0	1.31951	40	0	1.31951	40	0
1.31951	50	0	1.31951	50	0	1.31951	50	0
1.31951	60	0	1.31951	60	0	1.31951	60	0
1.31951	70	0	1.31951	70	0	1.31951	70	0
1.51572	0	0	1.51572	0	0	1.51572	0	0
1.51572	10	0	1.51572	10	0	1.51572	10	0
1.51572	20	0	1.51572	20	0	1.51572	20	0
1.51572	30	0	1.51572	30	0	1.51572	30	0
1.51572	40	0	1.51572	40	0	1.51572	40	0
1.51572	50	0	1.51572	50	0	1.51572	50	0
1.51572	60	0	1.51572	60	0	1.51572	60	0
1.51572	70	0	1.51572	70	0.5	1.51572	70	0.5
1.7411	0	0	1.7411	0	0	1.7411	0	0
1.7411	10	0	1.7411	10	0	1.7411	10	0
1.7411	20	0	1.7411	20	0	1.7411	20	0
1.7411	30	0	1.7411	30	0	1.7411	30	0
1.7411	40	0	1.7411	40	0	1.7411	40	0
1.7411	50	0	1.7411	50	0	1.7411	50	0
1.7411	60	0	1.7411	60	0	1.7411	60	0
1.7411	70	1	1.7411	70	1	1.7411	70	0
2	0	0	2	0	0	2	0	0
2	10	0	2	10	0	2	10	0
2	20	0	2	20	0	2	20	0
2	30	0	2	30	0	2	30	0
2	40	0	2	40	0	2	40	0
2	50	0	2	50	0	2	50	0
2	60	1	2	60	0.5	2	60	-0.5
2	70	0.5	2	70	3	2	70	2.5
2.2974	0	0	2.2974	0	0	2.2974	0	0
2.2974	10	0	2.2974	10	0	2.2974	10	0
2.2974	20	0	2.2974	20	0	2.2974	20	0
2.2974	30	0	2.2974	30	0	2.2974	30	0
2.2974	40	0	2.2974	40	0	2.2974	40	0
2.2974	50	0	2.2974	50	0.5	2.2974	50	0.5
2.2974	60	0.5	2.2974	60	2	2.2974	60	1.5
2.2974	70	1	2.2974	70	3.5	2.2974	70	2.5
2.63902	0	0	2.63902	0	0	2.63902	0	0
2.63902	10	0	2.63902	10	0	2.63902	10	0
2.63902	20	0	2.63902	20	0	2.63902	20	0
2.63902	30	0	2.63902	30	0	2.63902	30	0
2.63902	40	0	2.63902	40	0	2.63902	40	0
2.63902	50	0	2.63902	50	0	2.63902	50	0
2.63902	60	0	2.63902	60	1	2.63902	60	1
2.63902	70	0.5	2.63902	70	3	2.63902	70	2.5
3.03143	0	0	3.03143	0	0	3.03143	0	0
3.03143	10	0	3.03143	10	0	3.03143	10	0
3.03143	20	0	3.03143	20	0	3.03143	20	0
3.03143	30	0	3.03143	30	0	3.03143	30	0
3.03143	40	0	3.03143	40	0	3.03143	40	0
3.03143	50	0	3.03143	50	0	3.03143	50	0
3.03143	60	1.5	3.03143	60	1	3.03143	60	-0.5
3.03143	70	0.5	3.03143	70	2.5	3.03143	70	2
3.4822	0	0	3.4822	0	0	3.4822	0	0
3.4822	10	0	3.4822	10	0	3.4822	10	0
3.4822	20	0	3.4822	20	0	3.4822	20	0
3.4822	30	0	3.4822	30	0	3.4822	30	0
3.4822	40	0	3.4822	40	0	3.4822	40	0
3.4822	50	0	3.4822	50	0	3.4822	50	0
3.4822	60	0	3.4822	60	0.5	3.4822	60	0.5
3.4822	70	1	3.4822	70	2	3.4822	70	1
4	0	0	4	0	0	4	0	0
4	10	0	4	10	0	4	10	0
4	20	0	4	20	0	4	20	0
4	30	0	4	30	0	4	30	0
4	40	0	4	40	0	4	40	0
4	50	0	4	50	0	4	50	0
4	60	0	4	60	0.5	4	60	0.5
4	70	1	4	70	3	4	70	2
4.59479	0	0	4.59479	0	0	4.59479	0	0
4.59479	10	0	4.59479	10	0	4.59479	10	0
4.59479	20	0	4.59479	20	0	4.59479	20	0
4.59479	30	0	4.59479	30	0	4.59479	30	0
4.59479	40	0	4.59479	40	0	4.59479	40	0
4.59479	50	0	4.59479	50	0	4.59479	50	0
4.59479	60	2	4.59479	60	2	4.59479	60	0
4.59479	70	1.5	4.59479	70	3.5	4.59479	70	2
5.27803	0	0	5.27803	0	0	5.27803	0	0
5.27803	10	0	5.27803	10	0.5	5.27803	10	0.5
5.27803	20	0	5.27803	20	0	5.27803	20	0
5.27803	30	0	5.27803	30	0	5.27803	30	0
5.27803	40	0	5.27803	40	0	5.27803	40	0
5.27803	50	0	5.27803	50	0	5.27803	50	0
5.27803	60	0.5	5.27803	60	2	5.27803	60	1.5
5.27803	70	2	5.27803	70	3	5.27803	70	1
6.06287	0	0	6.06287	0	0	6.06287	0	0
6.06287	10	0	6.06287	10	0	6.06287	10	0
6.06287	20	0	6.06287	20	0	6.06287	20	0
6.06287	30	0	6.06287	30	0	6.06287	30	0
6.06287	40	0	6.06287	40	0	6.06287	40	0
6.06287	50	1.5	6.06287	50	0.5	6.06287	50	-1
6.06287	60	0.5	6.06287	60	2.5	6.06287	60	2
6.06287	70	2.5	6.06287	70	3.5	6.06287	70	1
6.9644	0	0	6.9644	0	0.5	6.9644	0	0.5
6.9644	10	0	6.9644	10	0	6.9644	10	0
6.9644	20	0	6.9644	20	0	6.9644	20	0
6.9644	30	0	6.9644	30	0.5	6.9644	30	0.5
6.9644	40	0	6.9644	40	0	6.9644	40	0
6.9644	50	1.5	6.9644	50	2	6.9644	50	0.5
6.9644	60	1	6.9644	60	4.5	6.9644	60	3.5
6.9644	70	2	6.9644	70	3.5	6.9644	70	1.5
8	0	0	8	0	0	8	0	0
8	10	0	8	10	0	8	10	0
8	20	0	8	20	0	8	20	0
8	30	0	8	30	0	8	30	0
8	40	0	8	40	0	8	40	0
8	50	0	8	50	0.5	8	50	0.5
8	60	1	8	60	2.5	8	60	1.5
8	70	2	8	70	3	8	70	1
9.18959	0	0	9.18959	0	0	9.18959	0	0
9.18959	10	0	9.18959	10	0	9.18959	10	0
9.18959	20	0	9.18959	20	1	9.18959	20	1
9.18959	30	0	9.18959	30	0.5	9.18959	30	0.5
9.18959	40	0.5	9.18959	40	0.5	9.18959	40	0
9.18959	50	0	9.18959	50	1.5	9.18959	50	1.5
9.18959	60	0.5	9.18959	60	2.5	9.18959	60	2
9.18959	70	1.5	9.18959	70	3.5	9.18959	70	2
10.5561	0	0	10.5561	0	0	10.5561	0	0
10.5561	10	0	10.5561	10	0	10.5561	10	0
10.5561	20	0	10.5561	20	1	10.5561	20	1
10.5561	30	0	10.5561	30	0.5	10.5561	30	0.5
10.5561	40	0	10.5561	40	1	10.5561	40	1
10.5561	50	0.5	10.5561	50	2.5	10.5561	50	2
10.5561	60	0.5	10.5561	60	2	10.5561	60	1.5
10.5561	70	2	10.5561	70	4.5	10.5561	70	2.5
12.1257	0	0	12.1257	0	0	12.1257	0	0
12.1257	10	0	12.1257	10	0	12.1257	10	0
12.1257	20	0	12.1257	20	1	12.1257	20	1
12.1257	30	0	12.1257	30	1	12.1257	30	1
12.1257	40	1	12.1257	40	1	12.1257	40	0
12.1257	50	2	12.1257	50	2	12.1257	50	0
12.1257	60	2.5	12.1257	60	3	12.1257	60	0.5
12.1257	70	3.5	12.1257	70	8	12.1257	70	4.5
13.9288	0	0	13.9288	0	0	13.9288	0	0
13.9288	10	0	13.9288	10	0	13.9288	10	0
13.9288	20	0	13.9288	20	0.5	13.9288	20	0.5
13.9288	30	0.5	13.9288	30	1	13.9288	30	0.5
13.9288	40	0	13.9288	40	0.5	13.9288	40	0.5
13.9288	50	1.5	13.9288	50	1.5	13.9288	50	0
13.9288	60	2	13.9288	60	2.5	13.9288	60	0.5
13.9288	70	1.5	13.9288	70	5	13.9288	70	3.5
16	0	0	16	0	0.5	16	0	0.5
16	10	0	16	10	1	16	10	1
16	20	0	16	20	0.5	16	20	0.5
16	30	0.5	16	30	0.5	16	30	0
16	40	0.5	16	40	1	16	40	0.5
16	50	1	16	50	1.5	16	50	0.5
16	60	1.5	16	60	4	16	60	2.5
16	70	2	16	70	7.5	16	70	5.5
18.3792	0	0	18.3792	0	0	18.3792	0	0
18.3792	10	0	18.3792	10	0	18.3792	10	0
18.3792	20	0	18.3792	20	0.5	18.3792	20	0.5
18.3792	30	1	18.3792	30	1	18.3792	30	0
18.3792	40	0	18.3792	40	1	18.3792	40	1
18.3792	50	1	18.3792	50	1	18.3792	50	0
18.3792	60	1.5	18.3792	60	2	18.3792	60	0.5
18.3792	70	1	18.3792	70	5	18.3792	70	4
21.1121	0	0	21.1121	0	0	21.1121	0	0
21.1121	10	0	21.1121	10	0	21.1121	10	0
21.1121	20	0	21.1121	20	1	21.1121	20	1
21.1121	30	0.5	21.1121	30	1.5	21.1121	30	1
21.1121	40	0.5	21.1121	40	2	21.1121	40	1.5
21.1121	50	1	21.1121	50	1.5	21.1121	50	0.5
21.1121	60	0.5	21.1121	60	2.5	21.1121	60	2
21.1121	70	0.5	21.1121	70	3	21.1121	70	2.5
24.2515	0	0	24.2515	0	0.5	24.2515	0	0.5
24.2515	10	1	24.2515	10	1	24.2515	10	0
24.2515	20	0.5	24.2515	20	1.5	24.2515	20	1
24.2515	30	1	24.2515	30	1.5	24.2515	30	0.5
24.2515	40	1.5	24.2515	40	1.5	24.2515	40	0
24.2515	50	2.5	24.2515	50	1.5	24.2515	50	-1
24.2515	60	2	24.2515	60	4.5	24.2515	60	2.5
24.2515	70	1.5	24.2515	70	4	24.2515	70	2.5
27.8576	0	0	27.8576	0	0	27.8576	0	0
27.8576	10	0	27.8576	10	0.5	27.8576	10	0.5
27.8576	20	0	27.8576	20	0	27.8576	20	0
27.8576	30	0	27.8576	30	1.5	27.8576	30	1.5
27.8576	40	1	27.8576	40	1.5	27.8576	40	0.5
27.8576	50	0	27.8576	50	1	27.8576	50	1
27.8576	60	1	27.8576	60	1	27.8576	60	0
27.8576	70	2	27.8576	70	3.5	27.8576	70	1.5
32	0	0	32	0	0	32	0	0
32	10	0	32	10	0	32	10	0
32	20	0	32	20	0	32	20	0
32	30	0	32	30	1.5	32	30	1.5
32	40	0	32	40	1	32	40	1
32	50	1	32	50	3	32	50	2
32	60	2	32	60	5	32	60	3
32	70	3	32	70	4.5	32	70	1.5
36.7584	0	0	36.7584	0	0	36.7584	0	0
36.7584	10	0	36.7584	10	1	36.7584	10	1
36.7584	20	0	36.7584	20	0.5	36.7584	20	0.5
36.7584	30	0.5	36.7584	30	1	36.7584	30	0.5
36.7584	40	0	36.7584	40	1	36.7584	40	1
36.7584	50	2	36.7584	50	1.5	36.7584	50	-0.5
36.7584	60	1	36.7584	60	2.5	36.7584	60	1.5
36.7584	70	1	36.7584	70	3.5	36.7584	70	2.5
42.2242	0	0	42.2242	0	0	42.2242	0	0
42.2242	10	0	42.2242	10	0	42.2242	10	0
42.2242	20	1	42.2242	20	0	42.2242	20	-1
42.2242	30	0.5	42.2242	30	1	42.2242	30	0.5
42.2242	40	1	42.2242	40	3	42.2242	40	2
42.2242	50	0.5	42.2242	50	3.5	42.2242	50	3
42.2242	60	0.5	42.2242	60	5.5	42.2242	60	5
42.2242	70	2	42.2242	70	5.5	42.2242	70	3.5

## Sheet: Fig 1C-D
Frequency response area
Control			Dopamine			Difference
Frequency (kHz)	Level (dB SPL)	Spikes	Frequency (kHz)	Level (dB SPL)	Spikes	Frequency (kHz)	Level (dB SPL)	Spikes
1	0	0	1	0	0	1	0	0
1	10	0	1	10	0	1	10	0
1	20	0	1	20	0	1	20	0
1	30	0	1	30	0	1	30	0
1	40	0	1	40	0	1	40	0
1	50	0	1	50	0	1	50	0
1	60	0	1	60	0	1	60	0
1	70	0	1	70	0	1	70	0
1.1487	0	0	1.1487	0	0	1.1487	0	0
1.1487	10	0	1.1487	10	0	1.1487	10	0
1.1487	20	0	1.1487	20	0	1.1487	20	0
1.1487	30	0	1.1487	30	0	1.1487	30	0
1.1487	40	0	1.1487	40	0	1.1487	40	0
1.1487	50	0	1.1487	50	0	1.1487	50	0
1.1487	60	0	1.1487	60	0	1.1487	60	0
1.1487	70	0	1.1487	70	0	1.1487	70	0
1.31951	0	0	1.31951	0	0	1.31951	0	0
1.31951	10	0	1.31951	10	0	1.31951	10	0
1.31951	20	0	1.31951	20	0	1.31951	20	0
1.31951	30	0	1.31951	30	0	1.31951	30	0
1.31951	40	0	1.31951	40	0	1.31951	40	0
1.31951	50	0	1.31951	50	0	1.31951	50	0
1.31951	60	0	1.31951	60	0	1.31951	60	0
1.31951	70	0	1.31951	70	0	1.31951	70	0
1.51572	0	0	1.51572	0	0	1.51572	0	0
1.51572	10	0	1.51572	10	0	1.51572	10	0
1.51572	20	0	1.51572	20	0	1.51572	20	0
1.51572	30	0	1.51572	30	0	1.51572	30	0
1.51572	40	0	1.51572	40	0	1.51572	40	0
1.51572	50	0	1.51572	50	0	1.51572	50	0
1.51572	60	0	1.51572	60	0	1.51572	60	0
1.51572	70	0	1.51572	70	0	1.51572	70	0
1.7411	0	0	1.7411	0	0	1.7411	0	0
1.7411	10	0	1.7411	10	0	1.7411	10	0
1.7411	20	0	1.7411	20	0	1.7411	20	0
1.7411	30	0	1.7411	30	0	1.7411	30	0
1.7411	40	0	1.7411	40	0	1.7411	40	0
1.7411	50	0	1.7411	50	0	1.7411	50	0
1.7411	60	0	1.7411	60	0	1.7411	60	0
1.7411	70	0	1.7411	70	0	1.7411	70	0
2	0	0	2	0	0	2	0	0
2	10	0	2	10	0	2	10	0
2	20	0	2	20	0	2	20	0
2	30	0	2	30	0	2	30	0
2	40	0	2	40	0	2	40	0
2	50	0	2	50	0	2	50	0
2	60	0	2	60	0	2	60	0
2	70	0	2	70	0.5	2	70	0.5
2.2974	0	0	2.2974	0	0	2.2974	0	0
2.2974	10	0	2.2974	10	0	2.2974	10	0
2.2974	20	0	2.2974	20	0	2.2974	20	0
2.2974	30	0	2.2974	30	0	2.2974	30	0
2.2974	40	0	2.2974	40	0	2.2974	40	0
2.2974	50	0	2.2974	50	0	2.2974	50	0
2.2974	60	0	2.2974	60	0	2.2974	60	0
2.2974	70	1.5	2.2974	70	0	2.2974	70	-1.5
2.63902	0	0	2.63902	0	0	2.63902	0	0
2.63902	10	0	2.63902	10	0	2.63902	10	0
2.63902	20	0	2.63902	20	0	2.63902	20	0
2.63902	30	0	2.63902	30	0	2.63902	30	0
2.63902	40	0	2.63902	40	0	2.63902	40	0
2.63902	50	0	2.63902	50	0	2.63902	50	0
2.63902	60	0	2.63902	60	0	2.63902	60	0
2.63902	70	1	2.63902	70	0.5	2.63902	70	-0.5
3.03143	0	0	3.03143	0	0	3.03143	0	0
3.03143	10	0	3.03143	10	0	3.03143	10	0
3.03143	20	0	3.03143	20	0	3.03143	20	0
3.03143	30	0	3.03143	30	0	3.03143	30	0
3.03143	40	0	3.03143	40	0	3.03143	40	0
3.03143	50	0	3.03143	50	0	3.03143	50	0
3.03143	60	0	3.03143	60	0	3.03143	60	0
3.03143	70	0	3.03143	70	0	3.03143	70	0
3.4822	0	0	3.4822	0	0	3.4822	0	0
3.4822	10	0	3.4822	10	0	3.4822	10	0
3.4822	20	0	3.4822	20	0	3.4822	20	0
3.4822	30	0	3.4822	30	0	3.4822	30	0
3.4822	40	0	3.4822	40	0	3.4822	40	0
3.4822	50	0	3.4822	50	0	3.4822	50	0
3.4822	60	0	3.4822	60	0	3.4822	60	0
3.4822	70	0	3.4822	70	0	3.4822	70	0
4	0	0	4	0	0	4	0	0
4	10	0	4	10	0	4	10	0
4	20	0	4	20	0	4	20	0
4	30	0	4	30	0	4	30	0
4	40	0	4	40	0	4	40	0
4	50	0	4	50	0	4	50	0
4	60	0	4	60	1	4	60	1
4	70	0	4	70	0	4	70	0
4.59479	0	0	4.59479	0	0	4.59479	0	0
4.59479	10	0	4.59479	10	0	4.59479	10	0
4.59479	20	0	4.59479	20	0	4.59479	20	0
4.59479	30	0	4.59479	30	0	4.59479	30	0
4.59479	40	0	4.59479	40	0	4.59479	40	0
4.59479	50	0	4.59479	50	0	4.59479	50	0
4.59479	60	0	4.59479	60	0	4.59479	60	0
4.59479	70	0	4.59479	70	0	4.59479	70	0
5.27803	0	0	5.27803	0	0	5.27803	0	0
5.27803	10	0	5.27803	10	0	5.27803	10	0
5.27803	20	0	5.27803	20	0	5.27803	20	0
5.27803	30	0	5.27803	30	0	5.27803	30	0
5.27803	40	0	5.27803	40	0	5.27803	40	0
5.27803	50	0	5.27803	50	0	5.27803	50	0
5.27803	60	0	5.27803	60	0	5.27803	60	0
5.27803	70	0	5.27803	70	0	5.27803	70	0
6.06287	0	0	6.06287	0	0	6.06287	0	0
6.06287	10	0	6.06287	10	0	6.06287	10	0
6.06287	20	0	6.06287	20	0	6.06287	20	0
6.06287	30	0	6.06287	30	0	6.06287	30	0
6.06287	40	0	6.06287	40	0	6.06287	40	0
6.06287	50	0	6.06287	50	0	6.06287	50	0
6.06287	60	0	6.06287	60	0	6.06287	60	0
6.06287	70	1.5	6.06287	70	0	6.06287	70	-1.5
6.9644	0	0	6.9644	0	0	6.9644	0	0
6.9644	10	0	6.9644	10	0	6.9644	10	0
6.9644	20	0	6.9644	20	0	6.9644	20	0
6.9644	30	0	6.9644	30	0	6.9644	30	0
6.9644	40	0	6.9644	40	0	6.9644	40	0
6.9644	50	0	6.9644	50	0	6.9644	50	0
6.9644	60	1	6.9644	60	0	6.9644	60	-1
6.9644	70	2	6.9644	70	1.5	6.9644	70	-0.5
8	0	0	8	0	0	8	0	0
8	10	0	8	10	0	8	10	0
8	20	0	8	20	0.5	8	20	0.5
8	30	0	8	30	0	8	30	0
8	40	1	8	40	0.5	8	40	-0.5
8	50	1.5	8	50	0	8	50	-1.5
8	60	3	8	60	1.5	8	60	-1.5
8	70	4.5	8	70	2.5	8	70	-2
9.18959	0	0	9.18959	0	0	9.18959	0	0
9.18959	10	0	9.18959	10	0	9.18959	10	0
9.18959	20	0	9.18959	20	0	9.18959	20	0
9.18959	30	0	9.18959	30	0	9.18959	30	0
9.18959	40	0.5	9.18959	40	0	9.18959	40	-0.5
9.18959	50	0.5	9.18959	50	0.5	9.18959	50	0
9.18959	60	2	9.18959	60	0	9.18959	60	-2
9.18959	70	5.5	9.18959	70	1.5	9.18959	70	-4
10.5561	0	0	10.5561	0	0	10.5561	0	0
10.5561	10	0	10.5561	10	0	10.5561	10	0
10.5561	20	0	10.5561	20	0.5	10.5561	20	0.5
10.5561	30	1.5	10.5561	30	0	10.5561	30	-1.5
10.5561	40	1	10.5561	40	0.5	10.5561	40	-0.5
10.5561	50	1	10.5561	50	0	10.5561	50	-1
10.5561	60	2.5	10.5561	60	0.5	10.5561	60	-2
10.5561	70	4	10.5561	70	1	10.5561	70	-3
12.1257	0	0	12.1257	0	0	12.1257	0	0
12.1257	10	0	12.1257	10	0	12.1257	10	0
12.1257	20	0	12.1257	20	0	12.1257	20	0
12.1257	30	0	12.1257	30	0.5	12.1257	30	0.5
12.1257	40	1.5	12.1257	40	0	12.1257	40	-1.5
12.1257	50	1.5	12.1257	50	1	12.1257	50	-0.5
12.1257	60	1.5	12.1257	60	1	12.1257	60	-0.5
12.1257	70	3.5	12.1257	70	1.5	12.1257	70	-2
13.9288	0	0	13.9288	0	0	13.9288	0	0
13.9288	10	0	13.9288	10	0	13.9288	10	0
13.9288	20	0	13.9288	20	0	13.9288	20	0
13.9288	30	0.5	13.9288	30	0	13.9288	30	-0.5
13.9288	40	1.5	13.9288	40	0	13.9288	40	-1.5
13.9288	50	1.5	13.9288	50	0	13.9288	50	-1.5
13.9288	60	2	13.9288	60	0.5	13.9288	60	-1.5
13.9288	70	3	13.9288	70	2	13.9288	70	-1
16	0	0	16	0	0	16	0	0
16	10	0	16	10	0	16	10	0
16	20	0	16	20	0	16	20	0
16	30	0.5	16	30	0.5	16	30	0
16	40	1.5	16	40	1	16	40	-0.5
16	50	2	16	50	1	16	50	-1
16	60	2.5	16	60	1.5	16	60	-1
16	70	5	16	70	1	16	70	-4
18.3792	0	0	18.3792	0	0	18.3792	0	0
18.3792	10	0	18.3792	10	0	18.3792	10	0
18.3792	20	0	18.3792	20	0	18.3792	20	0
18.3792	30	1.5	18.3792	30	0	18.3792	30	-1.5
18.3792	40	2.5	18.3792	40	0	18.3792	40	-2.5
18.3792	50	1	18.3792	50	1	18.3792	50	0
18.3792	60	5.5	18.3792	60	1	18.3792	60	-4.5
18.3792	70	7.5	18.3792	70	1	18.3792	70	-6.5
21.1121	0	0	21.1121	0	0	21.1121	0	0
21.1121	10	0	21.1121	10	0	21.1121	10	0
21.1121	20	0	21.1121	20	0	21.1121	20	0
21.1121	30	0.5	21.1121	30	0.5	21.1121	30	0
21.1121	40	0.5	21.1121	40	0	21.1121	40	-0.5
21.1121	50	2	21.1121	50	0	21.1121	50	-2
21.1121	60	4.5	21.1121	60	0.5	21.1121	60	-4
21.1121	70	2	21.1121	70	1	21.1121	70	-1
24.2515	0	0	24.2515	0	0	24.2515	0	0
24.2515	10	0	24.2515	10	0	24.2515	10	0
24.2515	20	1.5	24.2515	20	0	24.2515	20	-1.5
24.2515	30	3	24.2515	30	0	24.2515	30	-3
24.2515	40	3	24.2515	40	0	24.2515	40	-3
24.2515	50	4	24.2515	50	0	24.2515	50	-4
24.2515	60	4.5	24.2515	60	1	24.2515	60	-3.5
24.2515	70	6.5	24.2515	70	1	24.2515	70	-5.5
27.8576	0	0	27.8576	0	0	27.8576	0	0
27.8576	10	0	27.8576	10	0	27.8576	10	0
27.8576	20	0	27.8576	20	0	27.8576	20	0
27.8576	30	0	27.8576	30	0	27.8576	30	0
27.8576	40	1	27.8576	40	0	27.8576	40	-1
27.8576	50	3	27.8576	50	0	27.8576	50	-3
27.8576	60	3	27.8576	60	0	27.8576	60	-3
27.8576	70	2	27.8576	70	0.5	27.8576	70	-1.5
32	0	0	32	0	0	32	0	0
32	10	0	32	10	0	32	10	0
32	20	0	32	20	0	32	20	0
32	30	2	32	30	0	32	30	-2
32	40	3.5	32	40	0.5	32	40	-3
32	50	2.5	32	50	0.5	32	50	-2
32	60	5.5	32	60	0	32	60	-5.5
32	70	3	32	70	0.5	32	70	-2.5
36.7584	0	0	36.7584	0	0	36.7584	0	0
36.7584	10	0	36.7584	10	0	36.7584	10	0
36.7584	20	0	36.7584	20	0	36.7584	20	0
36.7584	30	3	36.7584	30	0	36.7584	30	-3
36.7584	40	4.5	36.7584	40	0.5	36.7584	40	-4
36.7584	50	4	36.7584	50	1	36.7584	50	-3
36.7584	60	4	36.7584	60	0.5	36.7584	60	-3.5
36.7584	70	4	36.7584	70	1.5	36.7584	70	-2.5
42.2242	0	0	42.2242	0	0	42.2242	0	0
42.2242	10	0	42.2242	10	0.5	42.2242	10	0.5
42.2242	20	0	42.2242	20	0	42.2242	20	0
42.2242	30	0	42.2242	30	0	42.2242	30	0
42.2242	40	4.5	42.2242	40	0.5	42.2242	40	-4
42.2242	50	4	42.2242	50	2	42.2242	50	-2
42.2242	60	3.5	42.2242	60	1.5	42.2242	60	-2
42.2242	70	4	42.2242	70	2	42.2242	70	-2
