# Supplementary material for: Dopamine modulates subcortical responses to surprising sounds
Source: PLoS Biol. 2020 Jun 19;18(6):e3000744. doi: 10.1371/journal.pbio.3000744 (PMC7329133; doi:10.1371/journal.pbio.3000744)
Supplement: S2 Data — IC, inferior colliculus. (XLSX) [file pbio.3000744.s002.xlsx]

## Sheet: Fig 2A
CSI Dopamine
Significant change		Not significant change
Control	Drug	Control	Drug
0.462622	0.187817	0.5072	0.4336
0.486607	0.20564	0.0685	0.0296
0.109589	-0.00838323	-0.0865	-0.1656
0.047619	0.384615	0.8	0.7368
0.57047	0.10989	0.0442	-0.0333
0.29683	-0.126214	0.6299	0.6529
0.125	0.588235	0.3871	0.4275
0.0272953	-0.59322	0.9565	0.918
0.0299177	0.0820611	0.16	0.2273
0.459459	0.2161	0.551	0.5211
0.366071	0.0909091	0.9262	0.9485
0.8508	0.0417	0.986207	0.938462
0.4922	0.6906	0.4236	0.4448
0.7338	0.8289	0.905882	0.8
0.6655	0.8929	0.491713	0.125
0.7041	0.5231	0.654054	0.551724
0.802	0.5335	0.129412	0.126994
0.1386	-0.0076	0.941176	0.902439
0.8151	0.3846	0.9	0.945946
0.3363	0.6157
0.6364	0.7396
0.4795	0.2
0.7455	0.92
0.5866	0.8947
0.7822	0.5517
0.7866	0.7308
0.1953	0.2754
0.4181	0.6621
0.9695	0.91
0.5164	0.1055
0.6132	0.25
0.6589	0.8881
0.3383	0.5852
0.3935	0.5036
0.429	0.2431
0.3909	0.2018
0.0755	-0.1656
0.031	0.1377
0.8499	0.9301
0.8125	0.0664
0.6573	0.3352
0.7419	0.4897
0.193	0.3283
0.3254	0.5753
1	0.545706
0.324251	0.661538
0.1224	0.2615
0.3878	0.1157
0.7558	0.2332
0.2319	0.3028
0.00418	0.3012
1	0.8901
0.3933	0.3329
0.0602	0.1512
0.697368	0.74983
0.437262	0.00118343
0.959885	0.99446
0.240858	0.390788
0.148325	0.882353
0.854545	0.747573
0.598131	0.0769231
0.976261	1
0.927909	0.852941
0.580838	0.097561
0.807531	0.434447
0.521784	0.775172
0.486452	0.69279
0.820416	-0.028169
0.622535	0.711957
0.25183	0.192474
0.102041	-0.169231
-0.0588235	0.257534
0.705263	0.492462
0.826866	0.462334
0.735849	0.604457

## Sheet: Fig 2B
Firing rate Dopamine
SFR				Deviant				Standard
Not significant change		Significant change		Not significant change		Significant change		Not significant change		Significant change
Control	Drug	Control	Drug	Control	Drug	Control	Drug	Control	Drug	Control	Drug
1.47034	0.802005	0.0501253	1.05263	8.75	2.25	9.375	3.25	2.861	0.889	3.44444	2.22222
5.19632	11.2949	0.735171	3.34169	8.125	14.25	4.625	7.125	7.083	13.431	1.59722	4.69444
0.0501253	0.116959	0.768588	3.00752	3.375	3.5	5.625	5.75	4.014	4.889	4.51389	5.84722
0.651629	0.0835422	0.0334169	0.0668338	6.5	1.375	1.375	1.875	0.722	0.208	1.25	0.833333
0.21721	0	0.0835422	0.21721	2.625	3.625	8.125	12.625	2.403	3.875	2.22222	10.125
2.82373	1.3868	0.0167084	0.31746	17.25	10.25	3.125	1.25	3.917	2.153	1.69444	1.61111
0.0167084	0.150376	0.0334169	0.0835422	10.625	10.25	1.625	0.75	4.694	4.111	1.26389	0.194444
0.0334169	0.0501253	0.133668	0	3.75	1.625	17.25	0.5	0.083333	0.069444	16.3333	1.95833
0.0501253	0.0334169	4.79532	2.55639	3.625	0.75	19.125	7.875	2.625	0.472	18.0139	6.68056
0.0167084	0.85213	1.21972	4.07686	4.75	5.25	8.625	17.625	1.375	1.653	3.19444	11.3611
0.0501253	0.0167084	0.0668338	0.0167084	3.625	2.625	2.125	1.25	0.139	0.069444	0.986111	1.04167
0.0501253	0	0.350877	3.50877	2	0.875	6.375	3.125	0.0138889	0.0277778	0.514	2.875
1.7878	2.75689	1.88805	0.718463	5.625	9	10	4.25	2.278	3.458	3.403	0.778
0.116959	0.0668338	1.08605	0.0668338	1.125	0.5	13.75	4.75	0.0555556	0.0555556	2.111	0.444
0.451128	0.0835422	0.200501	0.233918	1.875	0.125	3.25	6.625	0.638889	0.0972222	0.653	0.375
0.334169	0.150376	0.200501	0.434419	2.125	1.25	2	1.375	0.444444	0.361111	0.347	0.431
0.384294	0.985798	0.601504	0.818713	2	13.25	11	7.625	1.54167	10.2639	1.208	2.319
0.0835422	0.100251	0.0835422	0.902256	2.75	3.25	5.25	3.625	0.0833333	0.166667	3.972	3.681
0.100251	0	0.0334169	0.233918	2.375	1	1.5	0.375	0.125	0.0277778	0.153	0.167
		0.200501	0.367586			12.5	7.125			6.208	1.694
		0.284043	0.401003			10.125	6.125			2.25	0.917
		0.0501253	0.0334169			3	0.125			1.056	0.0833
		0.0167084	0.150376			4	2			0.583	0.0833
		0.0167084	0			3.625	1.25			0.944	0.0694
		0.116959	0.0668338			1.25	0.625			0.153	0.181
		0.0835422	0.150376			15	6.25			1.792	0.972
		0.167084	0.0167084			32.125	35.375			21.625	20.097
		0.133668	0.183793			17.5	17.625			7.181	3.583
		0.0167084	0.0334169			5.375	4.125			0.0833	0.194
		1.00251	2.15539			6.75	5.75			2.153	4.653
		0.100251	0.0334169			2.375	0.625			0.569	0.375
		1.62072	0.0334169			10.875	1.875			2.236	0.111
		0.0835422	0			5	3.875			2.472	1.014
		0.0334169	0			4.5	4.375			1.958	1.444
		0	0.0668338			7.125	6.25			2.847	3.806
		0.167084	0.735171			2.125	5.5			0.931	3.653
		0.250627	0.417711			2.375	1.75			2.042	2.444
		0.0501253	0.0334169			23.125	10.5			21.736	7.958
		0.150376	0.0167084			7.875	5.75			0.639	0.208
		0.250627	7.53551			3.625	4.125			0.375	3.611
		0	0			4.5	3.375			0.931	1.681
		0.150376	0.0835422			4.125	7.5			0.611	2.569
		4.7452	2.40602			7.125	6.125			4.819	3.097
		0.584795	0.116959			7.75	7.625			3.944	2.056
		0.0167084	0.233918			1.125	7.75			0	2.27778
		1.37009	0.233918			3.375	0.75			1.72222	0.152778
		3.87636	1.60401			6.875	3.25			5.375	1.903
		1.83793	1.03592			4.25	1.875			1.875	1.486
		0.233918	0.0668338			20.875	27.25			2.903	16.944
		0.150376	0.0835422			17.375	6.125			10.833	3.278
		8.07018	0			10	0.75			9.917	0.403
		0	0.0167084			7	8.125			0	0.472
		0.0167084	0			30.75	29.5			13.389	14.764
		0.0501253	0.0835422			5.625	5.5			4.986	4.056
		0.21721	0.183793			21.5	17.875			3.83333	2.55556
		1.23642	5.73099			2.625	5.875			1.02778	5.86111
		0	0			9.5	5			0.194444	0.0138889
		0	0.0334169			20.5	13			12.5417	5.69444
		0.0167084	0.0167084			5	2			3.70833	0.125
		0	0.0167084			4.25	1.25			0.333333	0.180556
		0.517962	0.885547			2.375	1.75			0.597222	1.5
		0.0668338	0			9.25	5.5			0.111111	0
		0.183793	0.116959			13	0.875			0.486111	0.0694444
		0.868839	0.434419			5.5	0.625			1.45833	0.513889
		0.668338	2.94069			6	7.75			0.638889	3.05556
		0.451128	0.334169			20.375	17.875			6.40278	2.26389
		0.0501253	0.0501253			8	3.75			2.76389	0.680556
		0.401003	2.35589			13.375	2.875			1.31944	3.04167
		0.885547	0.685046			4	4.375			0.930556	0.736111
		5.53049	13.2331			11.875	21.125			7.09722	14.3056
		1.26984	1.33668			1.5	1.125			1.22222	1.58333
		4.3609	3.20802			4	6.375			4.5	3.76389
		0.969089	1.37009			5.625	4.125			0.972222	1.40278
		2.43943	2.35589			34	27.5			3.22222	10.1111
		0.417711	0.517962			5.75	8			0.875	1.97222

## Sheet: Fig 2C
Firing rate Dopamine
Deviant
Control	Drug
8.75	2.25
8.125	14.25
3.375	3.5
6.5	1.375
2.625	3.625
17.25	10.25
10.625	10.25
3.75	1.625
3.625	0.75
4.75	5.25
3.625	2.625
2	0.875
5.625	9
1.125	0.5
1.875	0.125
2.125	1.25
2	13.25
2.75	3.25
2.375	1
9.375	3.25
4.625	7.125
5.625	5.75
1.375	1.875
8.125	12.625
3.125	1.25
1.625	0.75
17.25	0.5
19.125	7.875
8.625	17.625
2.125	1.25
6.375	3.125
10	4.25
13.75	4.75
3.25	6.625
2	1.375
11	7.625
5.25	3.625
1.5	0.375
12.5	7.125
10.125	6.125
3	0.125
4	2
3.625	1.25
1.25	0.625
15	6.25
32.125	35.375
17.5	17.625
5.375	4.125
6.75	5.75
2.375	0.625
10.875	1.875
5	3.875
4.5	4.375
7.125	6.25
2.125	5.5
2.375	1.75
23.125	10.5
7.875	5.75
3.625	4.125
4.5	3.375
4.125	7.5
7.125	6.125
7.75	7.625
1.125	7.75
3.375	0.75
6.875	3.25
4.25	1.875
20.875	27.25
17.375	6.125
10	0.75
7	8.125
30.75	29.5
5.625	5.5
21.5	17.875
2.625	5.875
9.5	5
20.5	13
5	2
4.25	1.25
2.375	1.75
9.25	5.5
13	0.875
5.5	0.625
6	7.75
20.375	17.875
8	3.75
13.375	2.875
4	4.375
11.875	21.125
1.5	1.125
4	6.375
5.625	4.125
34	27.5
5.75	8

## Sheet: Fig 2D
Firing rate Dopamine
Standard
Control	Drug
2.861	0.889
7.083	13.431
4.014	4.889
0.722	0.208
2.403	3.875
3.917	2.153
4.694	4.111
0.083333	0.069444
2.625	0.472
1.375	1.653
0.139	0.069444
0.0138889	0.0277778
2.278	3.458
0.0555556	0.0555556
0.638889	0.0972222
0.444444	0.361111
1.54167	10.2639
0.0833333	0.166667
0.125	0.0277778
3.44444	2.22222
1.59722	4.69444
4.51389	5.84722
1.25	0.833333
2.22222	10.125
1.69444	1.61111
1.26389	0.194444
16.3333	1.95833
18.0139	6.68056
3.19444	11.3611
0.986111	1.04167
0.514	2.875
3.403	0.778
2.111	0.444
0.653	0.375
0.347	0.431
1.208	2.319
3.972	3.681
0.153	0.167
6.208	1.694
2.25	0.917
1.056	0.0833
0.583	0.0833
0.944	0.0694
0.153	0.181
1.792	0.972
21.625	20.097
7.181	3.583
0.0833	0.194
2.153	4.653
0.569	0.375
2.236	0.111
2.472	1.014
1.958	1.444
2.847	3.806
0.931	3.653
2.042	2.444
21.736	7.958
0.639	0.208
0.375	3.611
0.931	1.681
0.611	2.569
4.819	3.097
3.944	2.056
0	2.27778
1.72222	0.152778
5.375	1.903
1.875	1.486
2.903	16.944
10.833	3.278
9.917	0.403
0	0.472
13.389	14.764
4.986	4.056
3.83333	2.55556
1.02778	5.86111
0.194444	0.0138889
12.5417	5.69444
3.70833	0.125
0.333333	0.180556
0.597222	1.5
0.111111	0
0.486111	0.0694444
1.45833	0.513889
0.638889	3.05556
6.40278	2.26389
2.76389	0.680556
1.31944	3.04167
0.930556	0.736111
7.09722	14.3056
1.22222	1.58333
4.5	3.76389
0.972222	1.40278
3.22222	10.1111
0.875	1.97222

## Sheet: Fig 2E
	Firing rate (spikes/s)
	Control		Dopamine		Recovery
Time (ms)	Standard	Deviant	Standard	Deviant	Standard	Deviant
-50	0.171903	0.361671	3.46175e-25	0.828133	4.21672e-13	3.82249e-25
-49	0.164756	0.442237	2.01909e-24	0.805222	1.38684e-12	2.20091e-24
-48	0.15811	0.525936	1.14542e-23	0.761496	4.43623e-12	1.23253e-23
-47	0.152404	0.608341	6.32018e-23	0.700415	1.38019e-11	6.71313e-23
-46	0.148028	0.68438	3.39194e-22	0.626586	4.17637e-11	3.55624e-22
-45	0.145377	0.748831	1.77061e-21	0.545182	1.22912e-10	1.83228e-21
-44	0.144575	0.796905	8.98993e-21	0.461361	3.51827e-10	9.18185e-21
-43	0.145597	0.824833	4.43967e-20	0.379733	9.79485e-10	4.47512e-20
-42	0.148303	0.83035	2.13259e-19	0.303991	2.65218e-09	2.12136e-19
-41	0.152285	0.813004	9.96391e-19	0.236703	6.98466e-09	9.78051e-19
-40	0.157058	0.774213	4.52814e-18	0.179287	1.78905e-08	4.38576e-18
-39	0.162049	0.717075	2.00162e-17	0.132132	4.45695e-08	1.91277e-17
-38	0.166764	0.645959	8.60631e-17	0.0948203	1.07991e-07	8.11371e-17
-37	0.170693	0.565955	3.59941e-16	0.0663888	2.54493e-07	3.34743e-16
-36	0.173481	0.482275	1.46429e-15	0.045598	5.83309e-07	1.3432e-15
-35	0.174923	0.399709	5.79442e-15	0.0311652	1.30034e-06	5.24208e-15
-34	0.174974	0.322203	2.23041e-14	0.0219486	2.81938e-06	1.98978e-14
-33	0.173733	0.25261	8.35136e-14	0.0170792	5.94546e-06	7.34583e-14
-32	0.171393	0.192623	3.04182e-13	0.0160439	1.21942e-05	2.63763e-13
-31	0.168309	0.142857	1.07775e-12	0.0187279	2.43253e-05	9.21135e-13
-30	0.164746	0.103047	3.71469e-12	0.0254244	4.71955e-05	3.12874e-12
-29	0.160998	0.0722936	1.24553e-11	0.0368105	8.90592e-05	1.0336e-11
-28	0.157293	0.0493291	4.06274e-11	0.0538883	0.000163453	3.321e-11
-27	0.153778	0.0327373	1.28923e-10	0.0778806	0.000291773	1.03782e-10
-26	0.150519	0.0211309	3.98015e-10	0.10988	0.000506564	3.15438e-10
-25	0.147498	0.0132657	1.19547e-09	0.151528	0.000855385	9.32484e-10
-24	0.144716	0.00809987	3.49352e-09	0.203239	0.00140484	2.68105e-09
-23	0.142096	0.0048102	9.93319e-09	0.265129	0.00224405	7.49728e-09
-22	0.139611	0.00277834	2.7481e-08	0.336391	0.00348643	2.03911e-08
-21	0.137254	0.00156083	7.39802e-08	0.415113	0.00526832	5.39401e-08
-20	0.135036	0.000852922	1.93802e-07	0.498225	0.00774306	1.38778e-07
-19	0.13296	0.000453547	4.9407e-07	0.581595	0.011069	3.47268e-07
-18	0.130988	9.14364e-07	1.22584e-06	0.660316	0.015391	8.45173e-07
-17	0.129026	2.15899e-06	2.9602e-06	0.729154	0.0208162	2.00061e-06
-16	0.126893	4.95813e-06	6.95809e-06	0.783111	0.0273881	4.60591e-06
-15	0.124354	1.10744e-05	1.59213e-05	0.818021	0.0350542	1.03135e-05
-14	0.121138	2.40581e-05	3.54674e-05	0.83108	0.0436519	2.24611e-05
-13	0.11704	5.08321e-05	7.69293e-05	0.82122	0.0528963	4.75766e-05
-12	0.111902	0.00010446	0.000162488	0.789255	0.0623979	9.80148e-05
-11	0.105709	0.000208785	0.000334252	0.737774	0.0716714	0.000196393
-10	0.0986326	0.0006354	0.000669763	0.670797	0.0802139	0.000501305
-9	0.0911211	0.0020432	0.00130748	0.593271	0.0875799	0.000961251
-8	0.0836786	0.00434872	0.00248713	0.511894	0.0935002	0.00272548
-7	0.077367	0.00859203	0.00461106	0.430347	0.0978216	0.00687032
-6	0.0727772	0.0171406	0.00833377	0.354569	0.100688	0.0140884
-5	0.0711383	0.0308642	0.0146868	0.28978	0.102577	0.0283746
-4	0.0734902	0.0549182	0.0252451	0.239765	0.104359	0.052718
-3	0.0811156	0.0945018	0.0423364	0.209923	0.107365	0.0926436
-2	0.0953788	0.157197	0.0692905	0.204342	0.11331	0.157284
-1	0.117504	0.256462	0.110713	0.230134	0.123988	0.259586
0	0.148855	0.406298	0.172759	0.297581	0.141754	0.418519
1	0.191182	0.626458	0.263361	0.419199	0.169685	0.657137
2	0.246192	0.943382	0.392367	0.6135	0.211223	1.00739
3	0.315837	1.38745	0.571511	0.902786	0.270222	1.50575
4	0.402307	1.99428	0.814159	1.31321	0.351477	2.19534
5	0.507649	2.80326	1.13476	1.87563	0.460151	3.1231
6	0.634213	3.85307	1.54796	2.62233	0.602233	4.33532
7	0.784089	5.18167	2.06741	3.58411	0.78392	5.87307
8	0.959112	6.81903	2.70418	4.7879	1.01117	7.76463
9	1.16059	8.78494	3.4651	6.24925	1.28929	10.0205
10	1.38902	11.0836	4.35094	7.97124	1.62221	12.6248
11	1.64376	13.6991	5.35486	9.93832	2.01159	15.5304
12	1.92283	16.5929	6.4612	12.1143	2.456	18.6589
13	2.22293	19.7023	7.64509	14.4396	2.95001	21.9011
14	2.53887	22.9396	8.87294	16.8343	3.48417	25.1231
15	2.86403	26.1997	10.104	19.2018	4.04446	28.1771
16	3.19038	29.3608	11.2928	21.437	4.613	30.9151
17	3.50864	32.2965	12.3931	23.4314	5.16889	33.2024
18	3.80896	34.8834	13.3612	25.0879	5.68957	34.9327
19	4.08121	37.0118	14.1601	26.3261	6.15258	36.0386
20	4.31573	38.5945	14.7628	27.0936	6.5373	36.498
21	4.50389	39.5747	15.1539	27.37	6.8268	36.3337
22	4.63873	39.9304	15.3305	27.1693	7.00939	35.609
23	4.71541	39.6761	15.3008	26.5374	7.07932	34.4185
24	4.73166	38.8594	15.0818	25.5477	7.03736	32.8749
25	4.68799	37.556	14.696	24.2923	6.89033	31.0955
26	4.58772	35.8612	14.1677	22.8735	6.65015	29.191
27	4.43669	33.8804	13.5209	21.3932	6.33256	27.2551
28	4.24289	31.7192	12.777	19.9443	5.9555	25.3599
29	4.016	29.4757	11.9547	18.6036	5.5375	23.5542
30	3.76655	27.2322	11.0704	17.4271	5.09626	21.8661
31	3.50516	25.0523	10.1405	16.4477	4.6476	20.3062
32	3.24188	22.9795	9.18205	15.675	4.20465	18.8745
33	2.98543	21.0375	8.21497	15.0977	3.7777	17.5652
34	2.74266	19.2335	7.26201	14.6873	3.37407	16.3712
35	2.51858	17.5625	6.34836	14.4023	2.99851	15.2862
36	2.31592	16.0124	5.50011	14.1942	2.65366	14.3067
37	2.13567	14.5692	4.74213	14.0121	2.34051	13.4294
38	1.97729	13.2212	4.09574	13.8081	2.05902	12.6513
39	1.83907	11.9616	3.57663	13.5415	1.80836	11.9678
40	1.71885	10.7921	3.19339	13.1814	1.58717	11.3699
41	1.61405	9.72012	2.94686	12.7117	1.39403	10.8456
42	1.52257	8.75738	2.83025	12.1268	1.22715	10.3814
43	1.4421	7.92001	2.82994	11.4356	1.08473	9.96032
44	1.37097	7.21947	2.92689	10.6573	0.964729	9.56659
45	1.30759	6.66489	3.09814	9.81829	0.86516	9.18682
46	1.25066	6.2564	3.31846	8.95182	0.783759	8.80976
47	1.19918	5.98383	3.56189	8.08945	0.718714	8.4302
48	1.15206	5.83144	3.8031	7.26008	0.667907	8.0455
49	1.10808	5.77309	4.01859	6.48947	0.629409	7.65835
50	1.0664	5.77723	4.18778	5.79382	0.601708	7.27158
51	1.02627	5.81235	4.29395	5.18363	0.583551	6.89178
52	0.98715	5.84859	4.32505	4.66199	0.573622	6.52365
53	0.948862	5.86093	4.27437	4.22377	0.571012	6.17022
54	0.911233	5.83364	4.14091	3.85968	0.574503	5.83448
55	0.874621	5.75678	3.92934	3.5581	0.583004	5.51791
56	0.83939	5.62908	3.64958	3.30433	0.595296	5.22135
57	0.806108	5.45552	3.31583	3.08646	0.609946	4.94368
58	0.775497	5.24464	2.94521	2.89174	0.625193	4.68524
59	0.748421	5.00765	2.55614	2.71044	0.639343	4.44543
60	0.725704	4.75521	2.16665	2.53599	0.650675	4.22339
61	0.708007	4.49723	1.79282	2.36468	0.657844	4.01806
62	0.69597	4.24137	1.44767	2.19458	0.659567	3.8295
63	0.689779	3.99017	1.14038	2.02658	0.655311	3.65654
64	0.689195	3.74634	0.876187	1.86238	0.644924	3.49811
65	0.693489	3.50934	0.656635	1.70722	0.628665	3.35331
66	0.701268	3.27727	0.480257	1.56519	0.60739	3.22115
67	0.710717	3.04927	0.34343	1.44256	0.582166	3.09984
68	0.719513	2.82414	0.2413	1.34449	0.554278	2.9884
69	0.725237	2.60219	0.168648	1.27591	0.525044	2.88588
70	0.725567	2.38505	0.120602	1.23966	0.495649	2.79066
71	0.718522	2.17561	0.0931497	1.23715	0.467253	2.69996
72	0.702809	1.97768	0.0834605	1.26694	0.440596	2.61072
73	0.677943	1.79542	0.0900001	1.32403	0.416215	2.51968
74	0.644326	1.6324	0.112475	1.4008	0.394441	2.42217
75	0.60325	1.49206	0.151617	1.48719	0.37526	2.3142
76	0.556568	1.3751	0.208823	1.57149	0.358423	2.19243
77	0.506575	1.28039	0.285675	1.64228	0.343526	2.05402
78	0.45565	1.20556	0.383358	1.68856	0.3299	1.89819
79	0.406076	1.14646	0.502051	1.70199	0.316772	1.72662
80	0.359781	1.09679	0.640339	1.67732	0.303389	1.54307
81	0.318164	1.05044	0.794763	1.61406	0.288972	1.35224
82	0.282266	1.00228	0.959603	1.51444	0.272913	1.16031
83	0.252396	0.947722	1.12698	1.38431	0.254885	0.973707
84	0.228728	0.884162	1.28734	1.23248	0.234747	0.79798
85	0.210972	0.810898	1.43025	1.0682	0.212809	0.638852
86	0.198785	0.728882	1.5455	0.901077	0.189543	0.498972
87	0.191782	0.640907	1.62428	0.739687	0.16565	0.380027
88	0.189561	0.550519	1.66032	0.590839	0.142148	0.282131
89	0.191786	0.461247	1.65066	0.45897	0.119907	0.204104
90	0.198083	0.37664	1.5961	0.347113	0.0998797	0.143851
91	0.207937	0.299329	1.50107	0.255393	0.0828356	0.0985399
92	0.220725	0.231864	1.37302	0.182809	0.0694392	0.0657485
93	0.235632	0.174798	1.22148	0.127302	0.060187	0.0428474
94	0.251629	0.128227	1.0569	0.0862426	0.0554071	0.0271809
95	0.267621	0.0913122	0.889446	0.0568404	0.0552502	0.0167838
96	0.282283	0.0634415	0.728014	0.0364452	0.0597535	0.0100877
97	0.2946	0.04287	0.579558	0.0227336	0.0687801	0.00590141
98	0.303478	0.0281755	0.448735	0.0137957	0.0819821	0.00336024
99	0.308192	0.0180104	0.337924	0.00814445	0.0988516	0.00186219
100	0.308296	0.0111973	0.247505	0.0046776	0.118645	0.000831919
101	0.303718	0.00677079	0.176314	0.00261353	0.140529	0.000441599
102	0.294704	0.003982	0.122159	0.0014206	0.163365	2.90366e-159
103	0.281723	0.00227772	0.0823187	0.000515396	0.185962	2.58347e-157
104	0.265493	0.00126717	0.0539522	1.0223e-24	0.207095	2.23562e-155
105	0.246751	0.000685654	0.0343919	5.79532e-24	0.225618	1.88161e-153
106	0.226299	0.000360838	0.0213225	3.19532e-23	0.24056	1.54027e-151
107	0.204921	1.05495e-18	0.0128576	1.71352e-22	0.251208	1.22631e-149
108	0.183364	4.72402e-18	0.00754074	8.93712e-22	0.257241	9.49598e-148
109	0.162334	2.05744e-17	0.00430136	4.53361e-21	0.258672	7.15181e-146
110	0.142502	8.71526e-17	0.00238635	2.23679e-20	0.255823	5.23876e-144
111	0.124486	3.59062e-16	0.00128765	1.07336e-19	0.24933	3.7323e-142
112	0.108944	1.43878e-15	0.000675771	5.00956e-19	0.24001	2.5862e-140
113	0.0963957	5.60732e-15	0.000344934	2.274e-18	0.228757	1.74294e-138
114	0.0873239	2.12546e-14	0.000171242	1.00396e-17	0.216429	1.14246e-136
115	0.0820909	7.83585e-14	8.26835e-05	4.31103e-17	0.203752	7.28339e-135
116	0.0808966	2.80967e-13	3.88298e-05	1.80045e-16	0.191256	4.5161e-133
117	0.0837341	9.79856e-13	1.77356e-05	7.31336e-16	0.17925	2.72351e-131
118	0.0903552	3.32357e-12	7.87889e-06	2.88928e-15	0.167827	1.59747e-129
119	0.100252	1.09644e-11	3.40424e-06	1.11019e-14	0.156919	9.11319e-128
120	0.112661	3.51802e-11	1.43057e-06	4.149e-14	0.14636	5.05644e-126

## Sheet: Fig 2F
	Firing rate (spikes/s)
	Control		Dopamine		Recovery
Time (ms)	Standard	Deviant	Standard	Deviant	Standard	Deviant
-50	0.0301305	1.76367e-20	0.0230851	8.10967e-21	0.0288118	0.7851
-49	0.0216194	8.49857e-20	0.031693	4.20092e-20	0.0205727	0.723987
-48	0.0150735	3.983e-19	0.0423675	2.11683e-19	0.0142585	0.650391
-47	0.01027	1.81556e-18	0.0551511	1.0376e-18	0.0097076	0.568871
-46	0.00684644	8.04911e-18	0.0699102	4.94741e-18	0.00650996	0.484271
-45	0.00451351	3.47073e-17	0.0862989	2.29471e-17	0.00439452	0.401139
-44	0.00302499	1.45556e-16	0.103743	1.03534e-16	0.00314419	0.323269
-43	0.00219252	5.93712e-16	0.121455	4.54406e-16	0.00261228	0.25326
-42	0.00189165	2.35536e-15	0.138478	1.94004e-15	0.0027314	0.193173
-41	0.00206199	9.08816e-15	0.153766	8.05724e-15	0.00351693	0.143305
-40	0.0027035	3.4106e-14	0.16629	3.25514e-14	0.00506625	0.103398
-39	0.00386975	1.24486e-13	0.175146	1.27927e-13	0.00755348	0.0725603
-38	0.00565843	4.41924e-13	0.179666	4.89067e-13	0.0112181	0.0495248
-37	0.00815167	1.52585e-12	0.1795	1.8188e-12	0.0163033	0.0328763
-36	0.0116064	5.12402e-12	0.174662	6.57985e-12	0.0232128	0.0212265
-35	0.0160725	1.67358e-11	0.165524	2.31559e-11	0.0321451	0.0133294
-34	0.0216475	5.31641e-11	0.152775	7.92724e-11	0.043295	0.00814104
-33	0.0283574	1.64258e-10	0.137332	2.63998e-10	0.0567149	0.00483598
-32	0.0361296	4.93596e-10	0.120229	8.55258e-10	0.0722591	0.002794
-31	0.0447708	1.44262e-09	0.102509	2.69534e-09	0.0895416	0.00157001
-30	0.0539589	4.10081e-09	0.0851217	8.26328e-09	0.107918	0.00085806
-29	0.063251	1.13376e-08	0.0688432	2.46441e-08	0.126502	0.000456109
-28	0.0721121	3.04868e-08	0.0542367	7.14989e-08	0.144224	3.62293e-09
-27	0.0799623	7.9733e-08	0.0416408	2.01795e-07	0.159925	1.00499e-08
-26	0.086238	2.02815e-07	0.031189	5.54051e-07	0.172476	2.71143e-08
-25	0.0904583	5.01763e-07	0.0228495	1.47985e-06	0.180917	7.11495e-08
-24	0.0922857	1.20735e-06	0.016477	3.84519e-06	0.184571	1.81586e-07
-23	0.0915708	2.82556e-06	0.0118657	9.71961e-06	0.183142	4.50742e-07
-22	0.0883722	6.43149e-06	0.00879749	2.39009e-05	0.176744	1.0882e-06
-21	0.0829491	1.42382e-05	0.00707987	5.71765e-05	0.165898	2.55522e-06
-20	0.075726	3.06574e-05	0.00657085	0.000133063	0.151452	5.83558e-06
-19	0.0672387	6.42023e-05	0.00719035	0.000301258	0.134477	1.29621e-05
-18	0.0580684	0.000130769	0.00891834	0.00066353	0.116137	2.80029e-05
-17	0.0487777	0.000259055	0.011781	0.00142176	0.0975554	5.88391e-05
-16	0.0398567	0.000637394	0.0158271	0.00296374	0.0797134	0.000120245
-15	0.0317154	0.00120865	0.0210965	0.00601037	0.0634307	0.000239002
-14	0.0281224	0.0183578	0.0279364	0.011858	0.0560444	0.0159063
-13	0.028665	0.0381746	0.0369017	0.0227603	0.0536811	0.0367323
-12	0.0338911	0.0702838	0.0474417	0.0425008	0.0590272	0.0686838
-11	0.0468611	0.125826	0.0598101	0.07721	0.0771556	0.124156
-10	0.0725064	0.219186	0.0746519	0.136462	0.115164	0.218311
-9	0.117684	0.37152	0.092867	0.234644	0.183074	0.373403
-8	0.192222	0.612732	0.115938	0.392532	0.295316	0.621264
-7	0.309768	0.98327	0.146192	0.638861	0.47176	1.00548
-6	0.488399	1.53527	0.187027	1.0116	0.738436	1.58296
-5	0.750841	2.33239	0.243071	1.55842	1.12764	2.4242
-4	1.12402	3.44763	0.320195	2.3358	1.67704	3.61138
-3	1.63767	4.95835	0.425309	3.40617	2.42732	5.2334
-2	2.32177	6.93827	0.565866	4.83256	3.41828	7.37743
-1	3.20273	9.44624	0.749054	6.67073	4.68317	10.1167
0	4.29854	12.513	0.980681	8.95895	6.24178	13.4954
1	5.61329	16.127	1.26386	11.7066	8.09292	17.5128
2	7.13209	20.2227	1.59768	14.8833	10.2079	22.1078
3	8.81698	24.6728	1.97603	18.4104	12.5255	27.1494
4	10.6055	29.2881	2.38695	22.1579	14.9516	32.4344
5	12.4125	33.827	2.81269	25.9475	17.3627	37.6952
6	14.1353	38.0132	3.2306	29.5645	19.6148	42.6191
7	15.6632	41.5635	3.61494	32.7758	21.5571	46.8777
8	16.8885	44.2179	3.93946	35.355	23.0484	50.1624
9	17.7192	45.7722	4.18027	37.1076	23.9738	52.2209
10	18.0906	46.1031	4.31878	37.8962	24.2596	52.8898
11	17.9732	45.1848	4.34402	37.6575	23.8826	52.1156
12	17.3771	43.0921	4.25408	36.411	22.8736	49.9618
13	16.3504	39.9908	4.0563	34.2566	21.3132	46.6007
14	14.9727	36.1154	3.76623	31.3608	19.3208	42.29
15	13.3451	31.7403	3.40563	27.9362	17.0399	37.3408
16	11.5781	27.1478	2.99971	24.2152	14.6211	32.0804
17	9.7794	22.5986	2.57424	20.4244	12.2058	26.8174
18	8.04333	18.3095	2.15292	16.7632	9.91359	21.8136
19	6.44388	14.4392	1.75534	13.388	7.83391	17.2656
20	5.03104	11.0844	1.39577	10.4046	6.02301	13.2982
21	3.83083	8.28349	1.08296	7.86842	4.50548	9.96733
22	2.84809	6.02673	0.820361	5.79041	3.27917	7.27027
23	2.07114	4.26929	0.607187	4.1466	2.32215	5.1609
24	1.47716	2.94494	0.439549	2.88961	1.60001	3.5655
25	1.03736	1.97829	0.311687	1.95953	1.07267	2.39748
26	0.721387	1.29433	0.217052	1.2931	0.699727	1.56909
27	0.500518	0.824888	0.149131	0.830399	0.444135	0.999584
28	0.349659	0.512149	0.102015	0.518936	0.274304	0.619859
29	0.248288	0.309821	0.0706888	0.315585	0.16485	0.37419
30	0.180572	0.182642	0.0511252	0.186765	0.0964044	0.219907
31	0.134941	0.104938	0.0402309	0.107561	0.0548646	0.125824
32	0.103392	0.0586202	0.035704	0.0602834	0.0303939	0.070095
33	0.0806323	0.0320169	0.0358557	0.0328793	0.0163444	0.0380226
34	0.0613678	0.00762262	0.039226	0.0174514	0.00447681	0.00989581
35	0.0474171	0.00245669	0.0447352	0.00901417	0.00104893	0.00223957
36	0.0375079	0.00119318	0.0524779	0.00453114	0.000377961	0.000772168
37	0.0297911	0.000643826	0.0611905	0.00221654	0.000489324	0.000408518
38	0.0237246	0.000337885	0.0699182	0.00105519	0.000863592	7.71069e-158
39	0.0193525	5.14997e-293	0.0779429	0.000488853	0.00149838	6.72272e-156
40	0.0168098	2.29615e-290	0.0846435	0.000220401	0.00251125	5.70076e-154
41	0.0162756	9.95712e-288	0.0894757	9.67021e-05	0.00409957	4.70173e-152
42	0.0180249	4.19955e-285	0.0920315	4.12903e-05	0.00652649	3.77154e-150
43	0.0223168	1.72269e-282	0.0920649	1.71573e-05	0.0101189	2.94249e-148
44	0.0295078	6.87304e-280	0.0896173	6.93806e-06	0.0152944	2.23279e-146
45	0.0399926	2.66702e-277	0.084845	2.73032e-06	0.022544	1.64785e-144
46	0.0541618	1.00656e-274	0.0781263	1.04563e-06	0.0324184	1.18283e-142
47	0.0723372	3.6948e-272	0.0699688	3.89694e-07	0.0454984	8.25782e-141
48	0.0946949	1.3191e-269	0.0609463	1.41337e-07	0.0623519	5.60717e-139
49	0.121187	4.58036e-267	0.0516329	4.98848e-08	0.0834783	3.70304e-137
50	0.151478	1.54689e-264	0.0425444	1.71342e-08	0.109246	2.37853e-135
51	0.184905	5.08106e-262	0.0340953	5.72712e-09	0.139831	1.48592e-133
52	0.220454	1.62325e-259	0.0265756	1.86288e-09	0.175159	9.02858e-132
53	0.256928	5.04375e-257	0.0201469	5.89672e-10	0.214867	5.33555e-130
54	0.292827	1.52425e-254	0.0148549	1.81638e-10	0.25828	3.06672e-128
55	0.326634	4.4802e-252	0.0106528	5.44469e-11	0.304419	1.71438e-126
56	0.3569	1.28078e-249	0.00743017	1.5882e-11	0.352024	9.32127e-125
57	0.38237	3.56112e-247	0.00504044	4.50821e-12	0.399609	4.92924e-123
58	0.402086	9.63022e-245	0.00332563	1.24527e-12	0.445525	2.53525e-121
59	0.415445	2.53292e-242	0.00213411	3.34718e-13	0.48805	1.26823e-119
60	0.422211	6.47953e-240	0.00133197	8.7549e-14	0.525472	6.17037e-118
61	0.422483	1.61213e-237	0.000808555	2.2283e-14	0.55619	2.91985e-116
62	0.416629	3.90117e-235	0.000477376	5.51882e-15	0.578808	1.34384e-114
63	0.405211	9.18176e-233	0.000274124	1.33004e-15	0.592226	6.01546e-113
64	0.388908	2.1018e-230	0.000153099	3.11904e-16	0.595723	2.61895e-111
65	0.368453	4.67946e-228	8.31631e-05	7.11734e-17	0.589016	1.10898e-109
66	0.344596	1.01329e-225	4.39366e-05	1.58033e-17	0.5723	4.56724e-108
67	0.318083	2.13408e-223	4.52512e-21	3.41435e-18	0.546253	1.82945e-106
68	0.289654	4.37141e-221	2.14864e-20	7.17787e-19	0.512003	7.12729e-105
69	0.260045	8.70903e-219	9.92281e-20	1.46827e-19	0.47106	2.70062e-103
70	0.229986	1.68754e-216	4.45699e-19	2.92237e-20	0.425214	9.95268e-102
71	0.200194	3.18035e-214	1.94708e-18	5.65951e-21	0.376408	3.56741e-100
72	0.17135	5.8295e-212	8.27301e-18	1.06644e-21	0.3266	1.24366e-98
73	0.144073	1.03926e-209	3.41884e-17	1.95523e-22	0.277628	4.21683e-97
74	0.118889	1.802e-207	1.37414e-16	3.48791e-23	0.231091	1.39062e-95
75	0.0961991	3.03892e-205	5.37179e-16	6.05387e-24	0.188261	4.4603e-94
76	0.0762617	4.9845e-203	2.04241e-15	1.02234e-24	0.150033	1.39142e-92
77	0.0591852	7.95169e-201	7.55274e-15	1.67978e-25	0.116911	4.22171e-91
78	0.0449348	1.23377e-198	2.71645e-14	2.68532e-26	0.089038	1.24582e-89
79	0.0333534	1.86185e-196	9.50243e-14	4.17662e-27	0.0662454	3.57566e-88
80	0.0241601	2.7327e-194	3.23299e-13	6.32027e-28	0.0481307	9.98149e-87
81	0.0171182	3.90099e-192	1.06982e-12	9.30515e-29	0.0341357	2.71001e-85
82	0.0117862	5.41619e-190	3.44312e-12	1.33286e-29	0.0235723	7.15619e-84
83	0.00796145	7.31391e-188	1.07778e-11	1.8576e-30	0.0159229	1.83793e-82
84	0.00524375	9.60598e-186	3.28129e-11	2.53046e-31	0.0104875	4.59106e-81
85	0.00336679	1.22707e-183	9.71618e-11	4.25748e-32	0.00673359	1.11541e-79
86	0.00210677	1.52452e-181	2.79822e-10	7.4599e-32	0.00421354	2.63566e-78
87	0.00125973	1.84219e-179	7.83801e-10	5.14793e-31	0.00251946	6.05734e-77
88	0.000750571	2.16507e-177	2.13533e-09	3.65706e-30	0.00150114	1.35397e-75
89	0.000435393	2.47483e-175	5.65798e-09	2.52931e-29	0.000870786	2.94358e-74
90	0.000229517	2.75141e-173	1.45812e-08	1.70143e-28	0.000459034	6.22411e-73
91	0.000127086	2.9751e-171	3.65478e-08	1.11318e-27	0.000254173	1.28001e-71
92	6.84414e-05	3.12884e-169	8.90977e-08	7.08355e-27	0.000136883	2.56029e-70
93	3.58488e-05	3.20038e-167	2.11255e-07	4.38403e-26	7.16977e-05	4.9808e-69
94	5.05041e-15	3.18387e-165	4.87174e-07	2.63895e-25	6.68792e-16	9.42421e-68
95	1.83216e-14	3.08068e-163	1.09269e-06	1.54499e-24	2.56766e-15	1.73431e-66
96	6.46452e-14	2.89917e-161	2.38368e-06	8.79747e-24	9.58783e-15	3.10418e-65
97	2.21843e-13	2.65361e-159	5.05747e-06	4.8722e-23	3.48209e-14	5.40383e-64
98	7.40442e-13	2.36231e-157	1.04365e-05	2.62439e-22	1.22997e-13	9.14942e-63
99	2.40366e-12	2.04538e-155	2.09466e-05	1.37489e-21	4.22559e-13	1.50668e-61
100	7.58911e-12	1.72244e-153	4.08893e-05	7.0056e-21	1.41194e-12	2.41315e-60
101	2.33048e-11	1.41076e-151	7.76319e-05	3.47182e-20	4.58859e-12	3.75911e-59
102	6.96043e-11	1.12382e-149	0.000143353	1.67342e-19	1.45037e-11	5.69537e-58
103	2.02191e-10	8.70722e-148	0.000257461	7.84497e-19	4.45879e-11	8.39257e-57
104	5.71249e-10	6.5614e-146	0.00044973	3.57695e-18	1.33318e-10	1.20283e-55
105	1.56973e-09	4.80895e-144	0.000764063	1.58624e-17	3.87703e-10	1.67668e-54
106	4.19528e-09	3.42799e-142	0.00126253	6.8417e-17	1.09659e-09	2.27316e-53
107	1.09052e-08	2.37665e-140	0.00202905	2.87008e-16	3.01666e-09	2.99743e-52
108	2.75702e-08	1.60261e-138	0.00317162	1.17101e-15	8.07133e-09	3.84417e-51
109	6.7793e-08	1.05106e-136	0.00482179	4.64689e-15	2.10039e-08	4.79505e-50
110	1.62131e-07	6.70443e-135	0.00712975	1.7935e-14	5.31606e-08	5.81728e-49
111	3.77123e-07	4.15942e-133	0.0102537	6.7325e-14	1.30863e-07	6.86408e-48
112	8.5317e-07	2.50981e-131	0.0143427	2.45803e-13	3.13314e-07	7.87738e-47
113	1.87726e-06	1.47294e-129	0.0195133	8.72842e-13	7.29591e-07	8.7926e-46
114	4.01745e-06	8.40744e-128	0.0258217	3.01453e-12	1.6524e-06	9.54529e-45
115	8.36205e-06	4.66745e-126	0.0332357	1.0126e-11	3.63988e-06	1.00785e-43
116	1.69282e-05	2.52018e-124	0.0416109	3.30823e-11	7.79822e-06	1.035e-42
117	4.14556e-05	1.32349e-122	0.0506779	1.05121e-10	1.62495e-05	1.03376e-41
118	8.02949e-05	6.75999e-121	0.0600457	3.24876e-10	3.29322e-05	1.00424e-40
119	0.000151341	3.35821e-119	0.0692246	9.76524e-10	6.49139e-05	9.48836e-40
120	0.000277587	1.62257e-117	0.0776709	2.85486e-09	0.000124449	8.71928e-39
