# Supplementary material for: Dopamine modulates subcortical responses to surprising sounds
Source: PLoS Biol. 2020 Jun 19;18(6):e3000744. doi: 10.1371/journal.pbio.3000744 (PMC7329133; doi:10.1371/journal.pbio.3000744)
Supplement: S3 Data — IC, inferior colliculus. (XLSX) [file pbio.3000744.s003.xlsx]

## Sheet: Fig 3A
CSI Eticlopride
Significant change		Not significant change
Control	Drug	Control	Drug
0.790894	0.70828	0.166667	0.251121
0.669409	0.865285	0.0291971	0.0356798
0.678827	0.934773	0.628269	0.643836
0.654156	0.82704	0.521583	0.481013
-0.0526316	0.103918	0.264574	0.330254
0.207856	0.292154	0.128713	0.0448549
0.305136	0.58465	0.279483	0.255151
0.382304	0.234286	0.0941176	0.135015
0.0790191	0.159509	0.220339	0.220339
0.644444	0.8	0.311558	0.35
0.0289975	0.159174	0.7004	0.6789
0.095941	0.248175
-0.0461237	0.0806972
-0.0227439	0.0510949
0.0551291	-0.0403656
-0.0903522	0.0617284
0.0184984	0.097561
0.144195	-0.0399315
0.301587	0.459459
0.708029	0.598775
0.543645	0.442886
0.579387	0.448276
0.0633727	-0.0181818
0.0354391	0.017199
0.264122	0.312136
0.396896	0.190739
0.346218	0.288224
0.5545	0.4446
0.8043	0.8736
0.5915	0.1901
0.0776	0.2857
0.2343	0.3929

## Sheet: Fig 3B
Firing rate Eticlopride
SFR				Deviant				Standard
Not significant change		Significant change		Not significant change		Significant change		Not significant change		Significant change
Control	Drug	Control	Drug	Control	Drug	Control	Drug	Control	Drug	Control	Drug
2.02172	2.07185	0.584795	1.80451	2.625	3.875	14.75	18.625	1.875	2.31944	1.72222	3.18056
1.37009	1.40351	0.0167084	0.0167084	17.625	22.375	15.5	15	16.625	20.8333	3.06944	1.08333
0.284043	0.21721	3.52548	0.0167084	16	17.5	31	29.25	3.65278	3.79167	5.93056	0.986111
1.50376	1.48705	0.0167084	0	5.875	4.875	32.75	31.25	1.84722	1.70833	6.84722	2.95833
1.48705	1.45363	0.31746	0.183793	5.875	4	7	9	3.41667	2.01389	7.77778	7.30556
1.50376	1.5873	0.0835422	0.0167084	4.75	2.75	5.125	5.375	3.66667	2.51389	3.36111	2.94444
1.42022	1.43693	0.284501	0.226446	5.5	5.5	3	4.875	3.09722	3.26389	1.59722	1.27778
2.3726	2.70677	0.58795	0.923745	7.75	10.625	5.75	4.5	6.41667	8.09722	2.56944	2.79167
0.802005	0.685046	2.07405	2.24642	2.5	2.5	5.5	5.25	1.59722	1.59722	4.69444	3.80556
0.167084	0.501253	0.651629	0.21721	3.625	6	4.625	5.625	1.90278	2.88889	1	0.625
0	0	0.284043	0.0668338	22.625	22.875	8.625	6.625	3.986	4.375	8.13889	4.80556
		0.133668	0.334169			4.125	4.75			3.40278	2.86111
		0.0167084	0			6.75	11.625			7.40278	9.88889
		0.150376	0.0668338			18.5	26			19.3611	23.4722
		0.150376	0.0668338			10.5	8.75			9.40278	9.48611
		0	0.0167084			4.125	5.375			4.94444	4.75
		0	0.0501253			6.5	7.5			6.26389	6.16667
		0.200501	0.367586			23.75	23.375			17.7639	25.3194
		0.100251	0.417711			5.125	4.5			2.75	1.66667
		0.167084	1.10276			6.5	7.25			1.11111	1.81944
		1.87135	1.60401			7	5			2.06944	1.93056
		1.43693	1.72097			7.875	5.25			2.09722	2
		2.27235	1.90476			6.875	4.5			6.05556	4.66667
		11.3784	16.5414			28	17.25			26.0833	16.6667
		0.401003	2.38931			11.5	23.5			6.69444	12.3194
		0	0.0668338			4.375	7.5			1.88889	5.09722
		0.768588	2.12197			11.125	13.75			5.40278	7.59722
		0.0501253	0.0334169			7.125	6.25			2.042	2.403
		0	0.0167084			5.25	3.5			0.569	0.236
		0.21721	0.0167084			3.625	1			0.931	0.681
		0.116959	0.0501253			3.375	2.375			2.889	1.319
		0.0501253	0			1.5	1.625			0.931	0.708

## Sheet: Fig 3C
Firing rate Eticlopride
Deviant
Control	Drug
2.625	3.875
17.625	22.375
16	17.5
5.875	4.875
5.875	4
4.75	2.75
5.5	5.5
7.75	10.625
2.5	2.5
3.625	6
22.625	22.875
14.75	18.625
15.5	15
31	29.25
32.75	31.25
7	9
5.125	5.375
3	4.875
5.75	4.5
5.5	5.25
4.625	5.625
8.625	6.625
4.125	4.75
6.75	11.625
18.5	26
10.5	8.75
4.125	5.375
6.5	7.5
23.75	23.375
5.125	4.5
6.5	7.25
7	5
7.875	5.25
6.875	4.5
28	17.25
11.5	23.5
4.375	7.5
11.125	13.75
7.125	6.25
5.25	3.5
3.625	1
3.375	2.375
1.5	1.625

## Sheet: Fig 3D
Firing rate Eticlopride
Standard
Control	Drug
1.875	2.31944
16.625	20.8333
3.65278	3.79167
1.84722	1.70833
3.41667	2.01389
3.66667	2.51389
3.09722	3.26389
6.41667	8.09722
1.59722	1.59722
1.90278	2.88889
3.986	4.375
1.72222	3.18056
3.06944	1.08333
5.93056	0.986111
6.84722	2.95833
7.77778	7.30556
3.36111	2.94444
1.59722	1.27778
2.56944	2.79167
4.69444	3.80556
1	0.625
8.13889	4.80556
3.40278	2.86111
7.40278	9.88889
19.3611	23.4722
9.40278	9.48611
4.94444	4.75
6.26389	6.16667
17.7639	25.3194
2.75	1.66667
1.11111	1.81944
2.06944	1.93056
2.09722	2
6.05556	4.66667
26.0833	16.6667
6.69444	12.3194
1.88889	5.09722
5.40278	7.59722
2.042	2.403
0.569	0.236
0.931	0.681
2.889	1.319
0.931	0.708

## Sheet: Fig 3E
	Firing rate (spikes/s)
	Control		Eticlopride		Recovery
Time (ms)	Standard	Deviant	Standard	Deviant	Standard	Deviant
-50	0.172601	9.03333e-21	3.79693e-21	3.44055e-22	1.39977e-22	2.00215e-20
-49	0.150545	4.69886e-20	1.98173e-20	1.77366e-21	7.05944e-22	9.62629e-20
-48	0.128497	2.37739e-19	1.00604e-19	8.89303e-21	3.46273e-21	4.50151e-19
-47	0.107309	1.16997e-18	4.96767e-19	4.33676e-20	1.65198e-20	2.04736e-18
-46	0.0876587	5.60033e-18	2.3859e-18	2.05692e-19	7.66524e-20	9.0566e-18
-45	0.070023	2.60747e-17	1.11459e-17	9.48866e-19	3.45926e-19	3.89649e-17
-44	0.0546803	1.18085e-16	5.06452e-17	4.25725e-18	1.51837e-18	1.63049e-16
-43	0.0417266	5.2016e-16	2.23834e-16	1.85776e-17	6.48197e-18	6.63588e-16
-42	0.0311048	2.22869e-15	9.62227e-16	7.88472e-17	2.69137e-17	2.62673e-15
-41	0.022642	9.28822e-15	4.02339e-15	3.25476e-16	1.08687e-16	1.01127e-14
-40	0.0160886	3.7652e-14	1.63633e-14	1.30674e-15	4.2689e-16	3.78667e-14
-39	0.0111553	1.48463e-13	6.47311e-14	5.10263e-15	1.63076e-15	1.37906e-13
-38	0.00754501	5.69404e-13	2.49069e-13	1.93792e-14	6.05902e-15	4.88478e-13
-37	0.00497641	2.12423e-12	9.32157e-13	7.15838e-14	2.18953e-14	1.68284e-12
-36	0.00319981	7.70831e-12	3.39331e-12	2.57175e-13	7.69545e-14	5.63868e-12
-35	0.00200524	2.7208e-11	1.20149e-11	8.98627e-13	2.6306e-13	1.83759e-11
-34	0.00120093	9.3415e-11	4.13795e-11	3.05398e-12	8.74603e-13	5.82445e-11
-33	0.000716583	3.11975e-10	1.38616e-10	1.00946e-11	2.82816e-12	1.79555e-10
-32	0.000396555	1.01347e-09	4.51652e-10	3.24526e-11	8.89473e-12	5.38366e-10
-31	0.000225574	3.20249e-09	1.4314e-09	1.01472e-10	2.72081e-11	1.56998e-09
-30	0.000124799	9.84367e-09	4.41248e-09	3.08586e-10	8.09468e-11	4.45293e-09
-29	6.71537e-05	2.9432e-08	1.32303e-08	9.12736e-10	2.34227e-10	1.22838e-08
-28	3.51455e-05	8.56012e-08	3.85853e-08	2.62573e-09	6.59192e-10	3.29578e-08
-27	1.29821e-09	2.42181e-07	1.09456e-07	7.34667e-09	1.80436e-09	8.60041e-08
-26	3.48796e-09	6.66507e-07	3.0201e-07	1.99925e-08	4.80362e-09	2.18281e-07
-25	9.11455e-09	1.78434e-06	8.10531e-07	5.29152e-08	1.2438e-08	5.38827e-07
-24	2.31652e-08	4.64688e-06	2.11584e-06	1.36217e-07	3.13236e-08	1.29366e-06
-23	5.72627e-08	1.17723e-05	5.37233e-06	3.41048e-07	7.67232e-08	3.02082e-06
-22	1.37672e-07	2.90124e-05	1.32681e-05	8.30497e-07	1.82776e-07	6.86068e-06
-21	3.21924e-07	6.95558e-05	3.18727e-05	1.96696e-06	4.23493e-07	1.51546e-05
-20	7.32148e-07	0.000162224	7.44725e-05	4.53097e-06	9.54356e-07	3.25582e-05
-19	1.6195e-06	0.000368075	0.000169254	1.01513e-05	2.09176e-06	6.80317e-05
-18	3.48416e-06	0.000812461	0.000374152	2.21202e-05	4.45911e-06	0.000138261
-17	7.29042e-06	0.00174471	0.000804497	4.68805e-05	9.2453e-06	0.000273289
-16	1.48369e-05	0.00364504	0.00168255	9.66345e-05	1.86436e-05	0.000626221
-15	2.93677e-05	0.00740887	0.00342275	0.000193735	5.38487e-05	0.00118419
-14	0.000364528	0.0146514	0.00677253	0.00600034	0.000164695	0.00885003
-13	0.00220967	0.0281901	0.0130345	0.0177847	0.00281822	0.0217404
-12	0.00526419	0.052773	0.0244007	0.0342856	0.00627803	0.0406524
-11	0.0098384	0.0961251	0.0444303	0.063267	0.0118302	0.0736063
-10	0.0176104	0.170367	0.0786906	0.114239	0.0212398	0.130959
-9	0.0306983	0.293812	0.135561	0.197462	0.0370946	0.224084
-8	0.0521135	0.493063	0.22715	0.332103	0.063067	0.372492
-7	0.0859596	0.805194	0.37022	0.543489	0.104226	0.602878
-6	0.137968	1.27962	0.586916	0.865468	0.167587	0.950046
-5	0.215478	1.97905	0.905025	1.34111	0.262182	1.4577
-4	0.327475	2.97886	1.35743	2.02228	0.399086	2.17773
-3	0.484293	4.36393	1.98036	2.96756	0.59107	3.16782
-2	0.69695	6.22245	2.81024	4.23791	0.851826	4.48691
-1	0.976055	8.63618	3.87902	5.88995	1.19446	6.18841
0	1.33025	11.6676	5.20814	7.96703	1.62978	8.3116
1	1.76445	15.3449	6.80191	10.4889	2.16389	10.8711
2	2.27785	19.647	8.64129	13.4407	2.79584	13.8472
3	2.862	24.4907	10.6792	16.7646	3.51535	17.1783
4	3.50001	29.7239	12.8393	20.3549	4.30158	20.7574
5	4.16665	35.1267	15.018	24.0586	5.12295	24.4329
6	4.82919	40.4226	17.0926	27.6838	5.93849	28.0174
7	5.44987	45.2997	18.9324	31.0143	6.70107	31.3038
8	5.99024	49.4402	20.4139	33.8312	7.36167	34.0838
9	6.41469	52.5541	21.436	35.9361	7.87507	36.1719
10	6.69555	54.4132	21.9346	37.1752	8.20535	37.4267
11	6.8168	54.8784	21.8922	37.4586	8.32993	37.7686
12	6.77638	53.9173	21.3414	36.7714	8.24341	37.1897
13	6.58675	51.6071	20.3622	35.1756	7.95796	35.7549
14	6.27389	48.1254	19.0716	32.8023	7.50216	33.5937
15	5.87375	43.7265	17.6093	29.8342	6.91738	30.8838
16	5.42848	38.7121	16.12	26.4835	6.25254	27.8299
17	4.981	33.3964	14.7362	22.9676	5.55904	24.6407
18	4.57062	28.0752	13.5638	19.4865	4.88519	21.5074
19	4.22913	23.0003	12.672	16.2054	4.27199	18.5868
20	3.97812	18.363	12.0888	13.2444	3.75017	15.9906
21	3.82795	14.2878	11.8021	10.6747	3.33898	13.7818
22	3.77785	10.8344	11.7657	8.52266	3.04633	11.9768
23	3.81757	8.00694	11.9076	6.7772	2.86999	10.5527
24	3.92947	5.76702	12.1416	5.4009	2.79954	9.45788
25	4.09117	4.04815	12.3781	4.34109	2.8186	8.62357
26	4.27816	2.76934	12.5346	3.53996	2.90694	7.97492
27	4.46624	1.8463	12.5437	2.94226	3.04247	7.44062
28	4.63342	1.19956	12.3586	2.5002	3.20288	6.95993
29	4.7614	0.759483	11.9566	2.17567	3.36692	6.487
30	4.83641	0.468571	11.3384	1.94022	3.51549	5.99262
31	4.84959	0.281691	10.5259	1.77359	3.63247	5.46359
32	4.79696	0.165002	9.55795	1.66146	3.70537	4.90022
33	4.67899	0.094167	8.48415	1.5931	3.72573	4.31365
34	4.4998	0.0523572	7.35914	1.55499	3.68933	3.71571
35	4.26651	0.0283592	6.23654	1.54636	3.59503	3.13676
36	3.98946	0.0149633	5.16416	1.5576	3.44901	2.59211
37	3.67958	0.00769028	4.1806	1.57504	3.25704	2.09529
38	3.34754	0.00384958	3.31337	1.58991	3.02798	1.65816
39	3.00447	0.00187677	2.57868	1.59572	2.77239	1.2898
40	2.66084	0.000891054	1.98246	1.58391	2.50133	0.991475
41	2.32602	0.000411971	1.5222	1.54996	2.22566	0.76108
42	2.00761	0.000185467	1.1892	1.49167	1.95483	0.594592
43	1.71169	8.12983e-05	0.970709	1.40926	1.69693	0.485351
44	1.44254	3.4696e-05	0.851733	1.3052	1.45827	0.425865
45	1.20276	1.44157e-05	0.816292	1.18379	1.24336	0.408146
46	0.993356	5.8308e-06	0.848142	1.0506	1.05495	0.424071
47	0.813946	2.29577e-06	0.931071	0.911737	0.894405	0.465535
48	0.663032	8.79862e-07	1.04899	0.773283	0.761544	0.52427
49	0.538185	3.2822e-07	1.18599	0.640427	0.655261	0.592737
50	0.436544	1.19168e-07	1.32661	0.51796	0.573402	0.663024
51	0.354973	4.21093e-08	1.45629	0.409083	0.513279	0.728007
52	0.290249	1.44811e-08	1.56209	0.315216	0.471629	0.780775
53	0.239259	4.8463e-09	1.63357	0.236896	0.44488	0.816197
54	0.199396	1.57831e-09	1.66354	0.173595	0.429455	0.831479
55	0.16875	5.00182e-10	1.64869	0.124003	0.421724	0.823787
56	0.145394	1.54243e-10	1.58972	0.0863254	0.418545	0.794585
57	0.128426	4.62817e-11	1.49114	0.0585536	0.41704	0.74544
58	0.116955	1.35123e-11	1.36055	0.0386891	0.414876	0.680211
59	0.110425	3.8384e-12	1.20757	0.024898	0.410775	0.603758
60	0.108407	1.06087e-12	1.04274	0.0156029	0.403659	0.521356
61	0.110566	2.85271e-13	0.876267	0.0095202	0.393087	0.438128
62	0.116243	7.46321e-14	0.717162	0.00543604	0.379189	0.358579
63	0.124863	1.89957e-14	0.572569	0.00315993	0.362326	0.286283
64	0.135386	4.70372e-15	0.447545	0.00178653	0.343332	0.223772
65	0.146824	1.13312e-15	0.345159	0.000982375	0.322858	0.172579
66	0.158003	2.65551e-16	0.266869	0.000525389	0.301654	0.133434
67	0.167686	6.05418e-17	0.213042	4.79495e-225	0.28028	0.106521
68	0.174818	1.34274e-17	0.183504	1.00175e-222	0.259344	0.0917519
69	0.178522	2.89701e-18	0.177996	2.03552e-220	0.23922	0.0889978
70	0.178357	6.08031e-19	0.196456	4.02276e-218	0.220235	0.0982279
71	0.174067	1.24141e-19	0.239074	7.73232e-216	0.202599	0.119537
72	0.16583	2.46554e-20	0.306112	1.44555e-213	0.186532	0.153056
73	0.154148	4.76336e-21	0.397515	2.62839e-211	0.172219	0.198758
74	0.139773	8.95192e-22	0.512397	4.6482e-209	0.159805	0.256199
75	0.123617	1.6365e-22	0.648489	7.99495e-207	0.149367	0.324244
76	0.106646	2.91011e-23	0.801677	1.33747e-204	0.140882	0.400839
77	0.0897566	5.03379e-24	0.965766	2.17614e-202	0.134203	0.482883
78	0.0738325	8.46972e-25	1.13255	3.4437e-200	0.129036	0.566273
79	0.0594654	1.38621e-25	1.29224	5.30032e-198	0.125036	0.645959
80	0.0471182	2.20685e-26	1.43431	7.9344e-196	0.121714	0.717075
81	0.037076	3.41742e-27	1.5485	1.15521e-193	0.118587	0.774213
82	0.029474	5.14758e-28	1.62604	1.63586e-191	0.115346	0.813004
83	0.0243342	7.54199e-29	1.66072	2.25304e-189	0.111671	0.83035
84	0.0216029	1.07484e-29	1.64967	3.01804e-187	0.10759	0.824833
85	0.0211784	1.48998e-30	1.59381	3.93205e-185	0.103187	0.796905
86	0.0229262	2.00903e-31	1.49766	4.98251e-183	0.0988456	0.748831
87	0.0266786	2.63491e-32	1.36876	6.14065e-181	0.0949959	0.68438
88	0.0322226	3.36137e-33	1.21668	7.36066e-179	0.0921478	0.608341
89	0.0392812	4.17096e-34	1.05187	8.58135e-177	0.09077	0.525936
90	0.0474959	5.03412e-35	0.884475	9.73039e-175	0.0911922	0.442237
91	0.0564185	5.90989e-36	0.723343	1.0731e-172	0.0936292	0.361671
92	0.0654908	6.74842e-37	0.575359	1.15104e-170	0.0980242	0.28768
93	0.0742048	7.49532e-38	0.445113	1.2008e-168	0.104123	0.222556
94	0.0819238	8.09737e-39	0.334917	1.21841e-166	0.11153	0.167459
95	0.088122	8.50867e-40	0.245099	1.2024e-164	0.119729	0.122549
96	0.0923745	8.69648e-41	0.174454	1.15409e-162	0.128149	0.087227
97	0.0945111	8.64546e-42	0.120769	1.07738e-160	0.136303	0.0603847
98	0.0944936	8.35978e-43	0.0813148	9.78215e-159	0.143716	0.0406574
99	0.0925571	7.86256e-44	0.0532498	8.63844e-157	0.150067	0.0266249
100	0.0891496	7.19274e-45	0.0339159	7.41947e-155	0.155186	0.0169579
101	0.0848819	6.40009e-46	0.0210099	6.19793e-153	0.159056	0.010505
102	0.0804511	5.53909e-47	0.0126585	5.03566e-151	0.161807	0.00632924
103	0.0765518	4.66284e-48	0.0074178	3.97926e-149	0.1637	0.0037089
104	0.0737847	3.81788e-49	0.00422771	3.05834e-147	0.165092	0.00211386
105	0.0725791	3.04056e-50	0.00234354	2.28615e-145	0.166405	0.00117177
106	0.0731379	2.35528e-51	0.0012635	1.66211e-143	0.168065	0.000631748
107	0.0754159	1.77457e-52	0.000662541	1.1753e-141	0.170425	0.000331271
108	0.0791318	1.30047e-53	0.0003379	8.0831e-140	0.173798	5.93295e-43
109	0.083816	9.26968e-55	0.00016761	5.40682e-138	0.178219	5.9655e-42
110	0.088884	6.4267e-56	8.08624e-05	3.51756e-136	0.183538	5.83389e-41
111	0.0937275	4.33379e-57	3.79429e-05	2.22576e-134	0.189354	5.5489e-40
112	0.0978078	2.84254e-58	1.73161e-05	1.36978e-132	0.195042	5.13324e-39
113	0.100737	1.81343e-59	7.68612e-06	8.19898e-131	0.199813	4.61862e-38
114	0.102335	1.12526e-60	3.31818e-06	4.77315e-129	0.202834	4.04175e-37
115	0.102647	6.79143e-62	1.39325e-06	2.70263e-127	0.203282	3.44003e-36
116	0.101926	3.98682e-63	5.68976e-07	1.48835e-125	0.200556	2.84769e-35
117	0.100576	2.27639e-64	2.25993e-07	7.97183e-124	0.194331	2.29276e-34
118	0.0990698	1.26423e-65	8.73038e-08	4.15287e-122	0.184636	1.7954e-33
119	0.0978528	6.82901e-67	3.28025e-08	2.10414e-120	0.171872	1.36741e-32
120	0.0972547	3.58795e-68	1.19872e-08	1.0369e-118	0.156776	1.01292e-31

## Sheet: Fig 3F
	Firing rate (spikes/s)
	Control		Eticlopride		Recovery
Time (ms)	Standard	Deviant	Standard	Deviant	Standard	Deviant
-50	0.554753	5.31783e-20	0.425027	3.76198e-11	0.0876172	0.764145
-49	0.574379	2.51314e-19	0.45153	1.19174e-10	0.0823786	0.806321
-48	0.585508	1.15515e-18	0.480361	3.67184e-10	0.0801063	0.830545
-47	0.587503	5.16408e-18	0.50972	1.10033e-09	0.0803626	0.833842
-46	0.580108	2.24536e-17	0.538063	3.20698e-09	0.0825313	0.815237
-45	0.563665	9.49542e-17	0.564215	9.09092e-09	0.085863	0.775775
-44	0.538899	3.90552e-16	0.58735	2.50642e-08	0.0895425	0.718302
-43	0.507131	1.56236e-15	0.607053	6.72106e-08	0.0927683	0.647025
-42	0.470177	6.07879e-15	0.622919	1.7529e-07	0.0948191	0.566781
-41	0.430263	2.30033e-14	0.634598	4.44645e-07	0.0952051	0.483113
-40	0.389884	8.46643e-14	0.641609	1.097e-06	0.0935724	0.400515
-39	0.35163	3.03073e-13	0.643287	2.63229e-06	0.0898927	0.322942
-38	0.317976	1.05519e-12	0.638831	6.14325e-06	0.084368	0.25326
-37	0.291066	3.57312e-12	0.627374	1.39444e-05	0.0773755	0.193173
-36	0.272513	1.1768e-11	0.608363	3.07848e-05	0.0694778	0.143305
-35	0.263228	3.76959e-11	0.581566	6.61012e-05	0.061326	0.103398
-34	0.263317	1.17441e-10	0.547169	0.000138044	0.0535915	0.0725603
-33	0.272043	3.55865e-10	0.506075	0.000280392	0.0469051	0.0495248
-32	0.287882	1.04878e-09	0.459808	0.00055392	0.0417928	0.0328763
-31	0.308672	3.00622e-09	0.410404	0.0010643	0.0387155	0.0212265
-30	0.331834	8.38095e-09	0.360231	0.00198893	0.0379236	0.0133294
-29	0.354626	2.27249e-08	0.311756	0.00361502	0.0395488	0.00814104
-28	0.374607	5.99304e-08	0.267298	0.00639055	0.0435722	0.00483598
-27	0.389659	1.53719e-07	0.228806	0.0109876	0.0498317	0.002794
-26	0.398417	3.83483e-07	0.197691	0.0183739	0.0580344	0.00157001
-25	0.400332	9.30465e-07	0.174715	0.0298839	0.0677767	0.000858059
-24	0.395631	2.19579e-06	0.159958	0.0472726	0.0785713	0.000456108
-23	0.385344	5.03983e-06	0.152847	0.0727308	0.0898816	4.01337e-10
-22	0.370825	1.12507e-05	0.152209	0.108834	0.101161	1.17919e-09
-21	0.353631	2.44274e-05	0.156512	0.158396	0.111891	3.3697e-09
-20	0.335366	5.15837e-05	0.163957	0.224213	0.121619	9.36563e-09
-19	0.317133	0.000105946	0.172532	0.308685	0.129976	2.53174e-08
-18	0.29959	0.000211637	0.180409	0.413338	0.136693	6.65636e-08
-17	0.283085	0.000411302	0.185991	0.538309	0.141597	1.70212e-07
-16	0.267317	0.000777289	0.188105	0.681858	0.144583	4.23332e-07
-15	0.25182	0.00142874	0.186067	0.840027	0.145681	1.02402e-06
-14	0.23605	0.00255435	0.179832	1.00654	0.144913	2.40919e-06
-13	0.219583	0.00444187	0.169727	1.17301	0.142399	5.51278e-06
-12	0.202256	0.00751312	0.15663	1.32958	0.138337	1.22689e-05
-11	0.184253	0.012361	0.141779	1.46577	0.133016	2.65569e-05
-10	0.166108	0.0197825	0.12656	1.57167	0.126832	5.59096e-05
-9	0.148641	0.0307978	0.112798	1.63912	0.120303	0.00011448
-8	0.132846	0.0466438	0.102006	1.66274	0.114015	0.000227988
-7	0.119751	0.0689109	0.0956422	1.64123	0.10879	0.000637992
-6	0.110332	0.0994355	0.0951435	1.57788	0.105274	0.00217322
-5	0.105425	0.140468	0.101716	1.47724	0.104142	0.00475612
-4	0.105477	0.192855	0.116318	1.35218	0.105978	0.0110108
-3	0.110657	0.262118	0.139606	1.21595	0.111578	0.0215797
-2	0.120605	0.348318	0.171868	1.08647	0.121127	0.041125
-1	0.135434	0.454912	0.212953	0.978582	0.135286	0.0732617
0	0.155625	0.586654	0.262214	0.915123	0.154941	0.125805
1	0.180529	0.750282	0.318534	0.925355	0.180721	0.210389
2	0.211409	0.957796	0.380246	1.03856	0.214029	0.341441
3	0.249861	1.2248	0.445376	1.29503	0.256836	0.540789
4	0.299575	1.57416	0.511577	1.74294	0.311965	0.835999
5	0.365362	2.03769	0.57658	2.44119	0.383159	1.25925
6	0.454753	2.65355	0.63843	3.46051	0.475654	1.85186
7	0.576422	3.46894	0.695473	4.87489	0.594992	2.65898
8	0.741729	4.536	0.746838	6.76404	0.748007	3.72609
9	0.962775	5.9075	0.792064	9.20235	0.941908	5.10037
10	1.25282	7.63096	0.832208	12.2493	1.18395	6.81863
11	1.62377	9.74273	0.868146	15.938	1.48076	8.90691
12	2.08654	12.2604	0.902046	20.266	1.83804	11.3719
13	2.64767	15.1735	0.936878	25.176	2.25952	14.1947
14	3.30921	18.4426	0.975763	30.562	2.74599	17.3297
15	4.06738	21.9956	1.02226	36.2579	3.29549	20.7021
16	4.91098	25.731	1.08076	42.0485	3.90168	24.2108
17	5.82175	29.523	1.15567	47.6822	4.55475	27.7338
18	6.77536	33.233	1.25179	52.8917	5.24048	31.1389
19	7.74229	36.7233	1.37387	57.4162	5.94153	34.2924
20	8.6904	39.8617	1.52613	61.0292	6.63778	37.0711
21	9.58738	42.5433	1.71213	63.5613	7.30808	39.3746
22	10.4036	44.6931	1.93427	64.9185	7.93165	41.1314
23	11.1151	46.2699	2.19344	65.0911	8.48981	42.3043
24	11.7057	47.2685	2.48884	64.153	8.96781	42.8892
25	12.1665	47.7138	2.81712	62.2501	9.35561	42.9145
26	12.4981	47.6541	3.17278	59.5837	9.6487	42.4308
27	12.7078	47.1531	3.54814	56.3853	9.84796	41.5059
28	12.8078	46.2815	3.93388	52.8907	9.95882	40.2177
29	12.8129	45.1106	4.31917	49.3166	9.99002	38.6429
30	12.7383	43.7075	4.69246	45.8409	9.95222	36.8558
31	12.597	42.1309	5.04235	42.5904	9.85624	34.9256
32	12.3992	40.4341	5.358	39.6364	9.7121	32.9123
33	12.1515	38.6621	5.63042	36.9977	9.52776	30.8708
34	11.8578	36.8538	5.85311	34.6495	9.30956	28.8504
35	11.5205	35.0428	6.02183	32.5369	9.06218	26.8962
36	11.1415	33.2576	6.13577	30.5902	8.78915	25.0485
37	10.724	31.5219	6.19689	28.739	8.49399	23.3451
38	10.2729	29.8518	6.20972	26.9242	8.1805	21.817
39	9.79554	28.2572	6.18066	25.1053	7.85354	20.4892
40	9.30116	26.7432	6.11714	23.2634	7.51875	19.3779
41	8.80041	25.309	6.02733	21.3995	7.18233	18.4893
42	8.30421	23.9509	5.91824	19.53	6.85092	17.8184
43	7.82292	22.6647	5.79564	17.6839	6.53054	17.3506
44	7.36554	21.4484	5.66449	15.8872	6.22591	17.0593
45	6.93941	20.3008	5.52785	14.1708	5.94011	16.9121
46	6.54936	19.2321	5.38734	12.5553	5.6751	16.8685
47	6.19811	18.2521	5.24381	11.0602	5.43031	16.8875
48	5.88677	17.3751	5.09754	9.69391	5.20422	16.926
49	5.61618	16.6172	4.9488	8.45793	4.99484	16.9447
50	5.3845	15.9921	4.79822	7.35967	4.79951	16.9109
51	5.1895	15.5105	4.64715	6.3971	4.61593	16.7994
52	5.02771	15.174	4.49737	5.57177	4.4425	16.5935
53	4.89511	14.9756	4.3514	4.88293	4.27838	16.2872
54	4.78609	14.9016	4.21192	4.32807	4.12357	15.8806
55	4.69497	14.928	4.08186	3.90688	3.97919	15.3821
56	4.61466	15.0263	3.96389	3.61431	3.84628	14.8063
57	4.53845	15.1661	3.86014	3.44626	3.72599	14.1678
58	4.4592	15.3184	3.7714	3.39726	3.61911	13.4856
59	4.37166	15.4583	3.69811	3.46335	3.52548	12.778
60	4.27105	15.5665	3.63897	3.64017	3.44389	12.0625
61	4.15533	15.6356	3.59142	3.92978	3.37213	11.3576
62	4.02435	15.6637	3.5526	4.3283	3.30738	10.6788
63	3.87986	15.6568	3.51857	4.83687	3.24582	10.0418
64	3.72608	15.6247	3.48513	5.45101	3.184	9.46211
65	3.56821	15.5808	3.44837	6.1627	3.1184	8.95344
66	3.41185	15.5353	3.40494	6.95852	3.04673	8.52673
67	3.2632	15.495	3.35232	7.81686	2.9674	8.19077
68	3.12738	15.4669	3.28882	8.71001	2.88026	7.95069
69	3.00861	15.4482	3.2136	9.60452	2.78602	7.80428
70	2.90939	15.4342	3.12629	10.4635	2.68625	7.74519
71	2.83024	15.4199	3.0267	11.2491	2.58293	7.75961
72	2.76987	15.3969	2.91479	11.9267	2.47777	7.8298
73	2.72621	15.3584	2.79101	12.4692	2.37238	7.93124
74	2.6951	15.2985	2.65573	12.8543	2.26756	8.03909
75	2.6721	15.2105	2.50961	13.0712	2.16332	8.12689
76	2.65287	15.0877	2.35358	13.118	2.05907	8.16887
77	2.63332	14.9221	2.18958	13.0018	1.95382	8.14665
78	2.60952	14.7039	2.02019	12.7358	1.8461	8.04563
79	2.57886	14.423	1.84856	12.3378	1.7348	7.85752
80	2.53902	14.0663	1.67852	11.8272	1.61906	7.584
81	2.48867	13.6231	1.5134	11.2236	1.49899	7.2306
82	2.42682	13.0853	1.35631	10.5458	1.37503	6.80903
83	2.35263	12.4487	1.21005	9.81128	1.24838	6.33449
84	2.26556	11.7159	1.07572	9.03624	1.12105	5.82558
85	2.16484	10.8946	0.953767	8.23869	0.995163	5.29812
86	2.05032	10.0009	0.843755	7.43523	0.873231	4.7697
87	1.92204	9.05491	0.744407	6.64434	0.75756	4.25464
88	1.78077	8.0789	0.654183	5.88504	0.650413	3.76489
89	1.62808	7.09876	0.571562	5.17583	0.553493	3.31003
90	1.46652	6.13861	0.495566	4.53308	0.468029	2.8977
91	1.29957	5.22119	0.425383	3.96929	0.3948	2.53277
92	1.13144	4.36553	0.360532	3.4915	0.334151	2.21729
93	0.966383	3.58606	0.301264	3.09986	0.285748	1.95112
94	0.809124	2.89227	0.248201	2.78935	0.248863	1.73238
95	0.663308	2.2889	0.201906	2.54886	0.222594	1.55677
96	0.531976	1.77618	0.163217	2.36198	0.205486	1.41786
97	0.416993	1.35129	0.132716	2.21077	0.19598	1.30816
98	0.319435	1.00713	0.111223	2.07896	0.192374	1.21943
99	0.238999	0.73417	0.0992091	1.95174	0.192999	1.14305
100	0.174449	0.523886	0.0973169	1.81784	0.196225	1.07226
101	0.124303	0.365722	0.106208	1.67167	0.200732	1.00161
102	0.0864048	0.249493	0.126207	1.51051	0.205518	0.926053
103	0.0586093	0.166022	0.157845	1.33747	0.209924	0.844194
104	0.0386823	0.107572	0.201015	1.15839	0.213739	0.756216
105	0.0248759	0.0679807	0.255231	0.979233	0.217278	0.663783
106	0.0155966	0.041981	0.319558	0.807064	0.220906	0.569974
107	0.00957076	0.0247197	0.392009	0.647544	0.225256	0.47787
108	0.0056618	0.0144999	0.469886	0.506411	0.230994	0.390781
109	0.00330312	0.00838505	0.54976	0.38493	0.238506	0.311085
110	0.00187726	0.00451323	0.627704	0.284822	0.247824	0.241606
111	0.000978988	0.0022379	0.699639	0.205392	0.258675	0.182675
112	0.000374783	0.00120612	0.761658	0.144055	0.27032	0.134428
113	0.000168415	0.000405868	0.810878	0.098268	0.281735	0.0962633
114	8.90261e-05	6.11549e-13	0.845009	0.0651975	0.291705	0.0668715
115	5.62482e-11	2.09632e-12	0.863151	0.0420713	0.299101	0.045364
116	1.67205e-10	6.98909e-12	0.865609	0.0264044	0.302899	0.0299307
117	4.8342e-10	2.26631e-11	0.853735	0.0161177	0.302458	0.019207
118	1.35937e-09	7.14752e-11	0.829629	0.00956903	0.297569	0.0119877
119	3.71779e-09	2.19244e-10	0.795782	0.00552545	0.288465	0.00727699
120	9.8894e-09	6.54086e-10	0.754727	0.00310316	0.275757	0.00429638
