# Supplementary material for: Dopamine modulates subcortical responses to surprising sounds
Source: PLoS Biol. 2020 Jun 19;18(6):e3000744. doi: 10.1371/journal.pbio.3000744 (PMC7329133; doi:10.1371/journal.pbio.3000744)
Supplement: S4 Data — IC, inferior colliculus. (XLSX) [file pbio.3000744.s004.xlsx]

## Sheet: Fig 4C
iMM
Not significant change		Significant change
Control	Dopamine	Control	Dopamine
0.7375	0.568687	0.660204	-0.267424
0.259175	0.411346	0.554859	0.404044
0.0594078	0.335725	0.642103	0.742397
0.639099	0.711433	0.619051	0.395869
0.546118	0.986094	0.575904	-0.100481
0.21047	0.462682	0.796099	0.429996
0.511926	0.822367	0.729974	0.650833
0.650537	0.0683194	0.799742	0.299105
0.842727	0.739515	0.319253	-0.353231
0.704309	0.60053	0.3095	0.490864
0.609809	0.53614	0.659028	0.563217
0.169092	0.289674	0.665345	0.838116
0.344634	0.17042	0.469974	0
0.54661	0.332312	0.590211	0.163029
0.551961	0.561704	0.745512	0.0695566
0.645876	0.644765	0.678372	0.772568
0.373412	0.291709	-0.297608	0.31601
0.268251	0.210931	0.688392	0.000767236
0.515226	0.488837	0.484049	0.440675
0.446849	0.0557489	0.393424	0.448915
0.257654	0.222054	0.858074	0.648789
0.317479	0.447981	0.708966	0.645632
0.575462	0.419141	0.433574	-0.0546241
0.693141	0.0674877	0.678977	0.356208
0.389006	0.157868	0.863954	0.314206
0.50038	0.520139	0.63546	0.558929
0.567695	0.437934	0.406839	0.331329
0.318486	0.415722	0.328071	-0.755638
0.674284	0.442308	0.569724	0.702025
0.495938	0.772175	0.662705	0.430302
0.698315	0.705851	0.325146	0.743098
0.713566	0.71574	0.963283	0.24759
0.590713	0.525427	0.563384	0.883836
0.403331	0.607451	0.226704	0.843884
0.558258	0.763844
0.866941	0.857127
0.572498	0.636753
0.0258075	0.424929
0.742605	0.846334
0.238362	0.0549979
0.422165	0.572833
0.424166	0
0.631085	0.163106
0.0570496	0.297523
0.729427	0.276209
0.6643	0.58685
0.428372	0.363537
0.386087	0.329429
-0.0582928	0.366715
0.0275218	0.160596
0.748006	0.521149
-0.396315	0.268824
0.533394	0.272901
0.446974	0.225344
0.525332	0.231976
0.603834	0.251772
0.81644	0.67684
0.762726	0.495031
0.751706	0.702867
0.704696	0.60088
0.543337	0.704833
0.46734	0.616078
0.559737	0.902501
0.589216	0.436855
0.082266	0.0849064
0.664306	0.633139
0.707428	0.603728
0.65087	0.499703
0.603092	-0.520667
-0.0871334	-0.0837095
0.620504	0.392783
0.681019	0.607298
0.778857	0.459182
0.882188	0.749171
0.90848	0.708926
0.886245	0.512557
0.633549	0.594517
0.35237	0.76968
0.410845	0.352984
0.546916	-0.072025
0.814308	0.787772
0.772689	0.743081
0.489215	0.393466
0.446686	1
0.580748	0.878177

## Sheet: Fig 4D
Normalized response
CAS		DEV		STD
Control	Dopamine	Control	Dopamine	Control	Dopamine
0.0614085	0.699281	0.953919	0.353755	0.293714	0.621179
0.064007	0.0898204	0.970393	0.928638	0.232894	0.359951
0.625023	0.45834	0.666132	0.799526	0.406957	0.388179
0.809822	0.133367	0.443481	0.848251	0.384074	0.512526
0.769125	0.460772	0.639099	0.872737	0	0.161305
0.781567	0.91474	0.620372	0.404044	0.0655128	0
0.739807	0.166186	0.66265	0.986094	0.116532	0
0.952797	0.886525	0.292357	0.462682	0.0818873	0
0.744216	0.577672	0.667457	0.813193	0.0253543	0.0707955
0.843459	0.439018	0.536626	0.895497	0.0246993	0.0731306
0.739928	0.918046	0.6707	0.396474	0.0516494	0.000604819
0.640918	0.786901	0.748056	0.383199	0.172152	0.48368
0.556767	0.958438	0.814355	0.232985	0.163818	0.164666
0.283171	0.550884	0.952739	0.829696	0.110012	0.0901801
0.463334	0.817753	0.882009	0.560564	0.0859104	0.130569
0.582468	0.603366	0.806415	0.777566	0.102106	0.177036
0.410149	0.571601	0.873167	0.782633	0.263358	0.246493
0.899228	0.842464	0.382113	0.497185	0.213021	0.207511
0.866467	0.907211	0.480414	0.370207	0.13578	0.199786
0.791498	0.872548	0.608074	0.469013	0.0614635	0.136701
0.783045	0.734112	0.618406	0.67029	0.0664452	0.108586
0.752868	0.713453	0.658058	0.69863	0.0121824	0.0538647
0.766882	0.747876	0.600332	0.592024	0.226921	0.300314
0.710877	0.746679	0.613017	0.563845	0.344766	0.352914
0.658627	0.704019	0.723167	0.683096	0.207941	0.194259
0.704623	0.903588	0.672685	0.329515	0.225836	0.273766
0.68292	0.637142	0.629041	0.644598	0.371387	0.422544
0.907549	0.509125	0.409697	0.789874	0.0922174	0.341893
0.817828	0.581097	0.575462	0.745521	0	0.32638
0.720802	0.85678	0.693141	0.396821	0	0.329334
0.683475	0.759221	0.729974	0.650833	1.58407e-08	0
0.600343	0.95422	0.799742	0.299105	1.9588e-08	0
0.759595	0.980962	0.611248	0.191302	0.222241	0.0334344
0.730804	0.825457	0.662946	0.562848	0.162566	0.0427089
0.815014	0.808527	0.53698	0.200146	0.217726	0.553377
0.602148	0.779425	0.771843	0.604067	0.204148	0.166133
0.62412	0.571879	0.688279	0.749406	0.369793	0.333684
0.669384	0.73818	0.740004	0.643807	0.0657198	0.2015
0.566314	0.676508	0.716619	0.704705	0.407119	0.213841
0.752118	0.778645	0.659028	0.624468	0	0.0612508
0.868358	0.61466	0.495938	0.788621	0	0.0164454
0.71579	0.699517	0.698315	0.714563	0	0.00871258
0.700588	0.686975	0.713566	0.7266	0	0.0108597
0.682507	0.774337	0.719451	0.624905	0.128739	0.0994778
0.879807	0.794357	0.470553	0.607451	0.0672226	0
0.746536	0.545492	0.665345	0.838116	0	0
0.829667	0.6454	0.558258	0.763844	0	0
0.88268	1	0.469974	0	0	0
0.807249	0.986621	0.590211	0.163029	0	8.35752e-09
0.498411	0.515105	0.866941	0.857127	0	8.76051e-09
0.661636	0.331522	0.732545	0.904621	0.160047	0.267868
0.907063	0.320574	0.310312	0.847661	0.284505	0.422732
0.394058	0.297888	0.904682	0.949058	0.162077	0.102724
0.484558	0.540471	0.86637	0.628694	0.120857	0.559138
0.709164	0.634933	0.704557	0.772568	0.0261854	0
0.546905	0.941788	0.699046	0.263637	0.460684	0.208639
0.508415	0.356667	0.782223	0.881698	0.360058	0.308865
0.150193	0.59435	0.534261	0.704273	0.83187	0.388263
0.635875	0.919085	0.767706	0.279025	0.079314	0.278258
0.905584	1	0.424166	0	0	0
0.775714	0.986609	0.631085	0.163106	0	0
0.875041	0.897667	0.484049	0.440675	0	0
0.919357	0.893575	0.393424	0.448915	0	0
0.69416	0.93624	0.536715	0.347753	0.479665	0.0502298
0.684059	0.961098	0.729427	0.276209	0	0
0.747466	0.803421	0.6643	0.59535	0	0.00850001
0.513527	0.760968	0.858074	0.648789	0	0
0.705243	0.705779	0.708966	0.705866	0	0.0602339
0.68566	0.800561	0.682224	0.564536	0.253852	0.200999
0.609041	0.640288	0.719607	0.68229	0.33352	0.352862
0.750762	0.838175	0.437039	0.522639	0.495332	0.155923
0.634917	0.657225	0.559884	0.607157	0.532362	0.446561
0.650531	0.636507	0.70812	0.517374	0.274546	0.571998
0.65856	0.886486	0.749241	0.452604	0.0702633	0.0963957
0.199606	0.155581	0.97371	0.837703	0.109756	0.523496
0.466106	0.647631	0.875495	0.732155	0.127489	0.211006
0.470006	0.793917	0.393688	0.542801	0.790003	0.273977
0.535997	0.734016	0.800763	0.596876	0.267369	0.323975
0.635867	0.739338	0.721373	0.575268	0.274399	0.349923
0.313571	0.73106	0.880601	0.584307	0.355268	0.35233
0.53722	0.764589	0.816255	0.563898	0.21242	0.312126
0.130223	0.61747	0.9782	0.779824	0.16176	0.102983
0.387138	0.808051	0.910158	0.582572	0.147432	0.0875406
0.269847	0.568195	0.94359	0.815192	0.191885	0.112325
0.338006	0.679138	0.916907	0.723668	0.212211	0.122787
0.301159	0.75284	0.912456	0.651641	0.276996	0.0927117
0.650701	0.686606	0.734799	0.726701	0.191462	0.0218673
0.718893	0.764802	0.666099	0.643674	0.198758	0.0275964
0.749852	0.920099	0.624705	0.38762	0.217866	0.0562913
0.629131	0.345178	0.752912	0.93787	0.193176	0.0353699
0.744892	0.85775	0.663084	0.508981	0.073868	0.0721261
0.749634	0.261602	0.507322	0.723614	0.425056	0.638708
0.899874	0.534406	0.425199	0.0852767	0.0971275	0.840915
0.386972	0.703375	0.893224	0.706974	0.228918	0.073835
0.60211	0.760927	0.793735	0.647368	0.0863064	0.0436399
0.760833	0.671688	0.644612	0.739867	0.0748887	0.0378421
0.633647	0.733403	0.766612	0.645	0.103907	0.214698
0.640015	0.50188	0.760501	0.808092	0.109631	0.308389
0.722851	0.599221	0.623348	0.798654	0.298202	0.0555559
0.519186	0.605777	0.825276	0.238409	0.222184	0.759076
0.466778	0.962166	0.580261	0.146205	0.667395	0.229914
0.70837	0.763899	0.701212	0.608289	0.0807086	0.215506
0.630942	0.751918	0.770637	0.657353	0.0896174	0.0500556
0.513745	0.867337	0.854593	0.496333	0.0757363	0.0371504
0.109021	0.633282	0.988354	0.773538	0.106166	0.0243667
0.135056	0.619315	0.987668	0.781757	0.079188	0.0728311
0.141813	0.786862	0.984959	0.609472	0.0987143	0.0969143
0.155995	0.851537	0.987462	0.473247	0.0241793	0.225657
0.705279	0.160332	0.70529	0.928752	0.0717408	0.334235
0.93432	0.63843	0.356413	0.76968	0.00404292	0
0.90941	0.935629	0.415871	0.352984	0.00502592	0
0.801101	0.290918	0.597553	0.95416	0.0341694	0.0703245
0.964724	0.302642	0.261016	0.94746	0.0343122	0.103575
0.139642	0.423447	0.918028	0.603557	0.371112	0.675582
0.489477	0.57176	0.870222	0.819795	0.0559141	0.0320235
0.631245	0.605457	0.775578	0.794233	0.00288907	0.0511517
0.867983	0.904868	0.496539	0.424556	0.00732406	0.0310906
0.894691	0	0.446686	1	0	0
0.814084	0.116091	0.580748	0.987233	0	0.109057
